# Supplementary material for: Analysis of genomic signatures in prokaryotes using multinomial regression and hierarchical clustering
Source: BMC Genomics. 2009 Oct 21;10:487. doi: 10.1186/1471-2164-10-487 (PMC2770534; doi:10.1186/1471-2164-10-487)
Supplement: Additional file 2 — Data file. Excel file containing all 867 prokaryotic chromosomes and plasmids larger than 100 kb along with the corresponding list of genomic properties and phyla. [file 1471-2164-10-487-S2.XLS]

## Sheet: Sheet1
Name	Size	AT	OUV		Phyla	GC	Cluster group	Oxygen requirement	Habitat	Growth temperature	Pathogenicity
Random_genomes_50GC.fna	5.37571	0.492454	8.69e-08	2.12491	NA	0.507546	1	Anaerobic	Multiple	Mesophilic	NP
Solibacter_usitatus_Ellin6076_NC_008536.fna	9.96564	0.380975	2.38e-06	0.49208	Acidobacteria	0.619025	7	Aerobic	Terrestial	Mesophilic	NP
Acidobacteria_bacterium_Ellin345_NC_008009.fna	5.65037	0.416162	2.34e-06	0.316311	Acidobacteria	0.583838	7	Aerobic	Multiple	Mesophilic	NP
Bifidobacterium_longum_NC_004307.fna	2.25664	0.398802	2.2e-06	0.900513	Actinobacteria	0.601198	7	Anaerobic	HA	Mesophilic	NP
Arthrobacter_FB24_NC_008537.fna	0.159538	0.34971	1.6e-06	0.500383	Actinobacteria	0.65029	7	Aerobic	Terrestial	Mesophilic	NP
Frankia_CcI3_NC_007777.fna	5.43363	0.299212	2.88e-06	1.06081	Actinobacteria	0.700788	5	Aerobic	Multiple	Mesophilic	NP
Rhodococcus_RHA1_NC_008270.fna	0.442536	0.359894	2.17e-06	1.2081	Actinobacteria	0.640106	5	Aerobic	Terrestial	Mesophilic	NP
Rhodococcus_RHA1_NC_008269.fna	1.12308	0.349499	2.47e-06	1.17108	Actinobacteria	0.650501	5	Aerobic	Terrestial	Mesophilic	NP
Salinispora_arenicola_CNS-205_NC_009953.fna	5.78636	0.304815	3.16e-06	1.15211	Actinobacteria	0.695185	5	Aerobic	Aquatic	Mesophilic	NP
Mycobacterium_gilvum_PYR-GCK_NC_009338.fna	5.61961	0.320834	3.92e-06	1.2092	Actinobacteria	0.679166	5	Aerobic	Multiple	Mesophilic	P
Nocardia_farcinica_IFM10152_NC_006362.fna	0.184026	0.328464	2.93e-06	1.18171	Actinobacteria	0.671536	5	Aerobic	Multiple	Mesophilic	P
Mycobacterium_abscessus_ATCC_19977T_NC_010397.fna	5.06717	0.35869	2.09e-06	1.10907	Actinobacteria	0.64131	5	Aerobic	Multiple	Mesophilic	P
Mycobacterium_avium_paratuberculosis_NC_002944.fna	4.82978	0.307014	3.91e-06	0.922694	Actinobacteria	0.692986	5	Aerobic	HA	Mesophilic	P
Arthrobacter_aurescens_TC1_NC_008711.fna	4.59769	0.37657	1.49e-06	0.883288	Actinobacteria	0.62343	7	Aerobic	Terrestial	Mesophilic	NP
Rhodococcus_RHA1_NC_008268.fna	7.80476	0.324842	3.86e-06	1.27043	Actinobacteria	0.675158	5	Aerobic	Terrestial	Mesophilic	NP
Rubrobacter_xylanophilus_DSM_9941_NC_008148.fna	3.22575	0.295234	2.09e-06	0.925962	Actinobacteria	0.704766	4	Aerobic	Specialized	Thermophilic	NP
Thermobifida_fusca_YX_NC_007333.fna	3.64225	0.324971	1.43e-06	0.835956	Actinobacteria	0.675029	5	Aerobic	Multiple	Thermophilic	P
Streptomyces_coelicolor_NC_003888.fna	8.66751	0.278813	2.89e-06	1.13386	Actinobacteria	0.721187	5	Aerobic	Multiple	Mesophilic	NP
Leifsonia_xyli_xyli_CTCB0_NC_006087.fna	2.58416	0.32324	3.06e-06	1.06295	Actinobacteria	0.67676	5	Aerobic	HA	Mesophilic	P
Rhodococcus_RHA1_NC_008271.fna	0.332361	0.350884	2.44e-06	1.12809	Actinobacteria	0.649116	5	Aerobic	Terrestial	Mesophilic	NP
Arthrobacter_aurescens_TC1_NC_008712.fna	0.328237	0.35361	1.63e-06	0.739124	Actinobacteria	0.64639	7	Aerobic	Terrestial	Mesophilic	NP
Arthrobacter_FB24_NC_008538.fna	0.115507	0.366792	1.36e-06	0.725047	Actinobacteria	0.633208	7	Aerobic	Terrestial	Mesophilic	NP
Kineococcus_radiotolerans_SRS30216_NC_009664.fna	4.76118	0.25565	3.48e-06	1.12123	Actinobacteria	0.74435	5	Aerobic	Multiple	Mesophilic	NP
Mycobacterium_tuberculosis_CDC1551_NC_000962.fna	4.40384	0.343892	2.8e-06	0.949687	Actinobacteria	0.656108	5	Aerobic	HA	Mesophilic	P
Bifidobacterium_adolescentis_ATCC_15703_NC_008618.fna	2.08964	0.408156	2.82e-06	0.471401	Actinobacteria	0.591844	7	Anaerobic	HA	Mesophilic	NP
Mycobacterium_vanbaalenii_PYR-1_NC_008726.fna	6.49186	0.322069	3.57e-06	1.17868	Actinobacteria	0.677931	5	Aerobic	Multiple	Mesophilic	P
Mycobacterium_leprae_NC_002677.fna	3.2682	0.422033	1.41e-06	0.608834	Actinobacteria	0.577967	7	Aerobic	HA	Mesophilic	P
Nocardioides_JS614_NC_008699.fna	4.98587	0.28348	4.71e-06	1.20565	Actinobacteria	0.71652	5	Aerobic	Multiple	Mesophilic	NP
Mycobacterium_MCS_NC_008147.fna	0.215075	0.333916	2.82e-06	1.14996	Actinobacteria	0.666084	5	Aerobic	Multiple	Mesophilic	NP
Nocardioides_JS614_NC_008697.fna	0.307814	0.319855	2.89e-06	1.3427	Actinobacteria	0.680145	5	Aerobic	Multiple	Mesophilic	NP
Nocardia_farcinica_IFM10152_NC_006361.fna	6.02123	0.291666	4.32e-06	1.15028	Actinobacteria	0.708334	5	Aerobic	Multiple	Mesophilic	P
Bifidobacterium_longum_DJO10A_NC_010816.fna	2.37579	0.398539	2.2e-06	0.876858	Actinobacteria	0.601461	7	Anaerobic	HA	Mesophilic	NP
Mycobacterium_tuberculosis_H37Rv_NC_002755.fna	4.41153	0.343859	2.8e-06	0.948337	Actinobacteria	0.656141	5	Aerobic	HA	Mesophilic	P
Mycobacterium_ulcerans_Agy99_NC_008611.fna	5.63161	0.345273	2.63e-06	0.935297	Actinobacteria	0.654727	5	Aerobic	HA	Mesophilic	P
Renibacterium_salmoninarum_ATCC_33209_NC_010168.fna	3.15525	0.437287	1.88e-06	0.00148299	Actinobacteria	0.562713	6	Facultative	HA	Mesophilic	P
Salinispora_tropica_CNB-440_NC_009380.fna	5.18333	0.30539	2.94e-06	1.14682	Actinobacteria	0.69461	5	Aerobic	Aquatic	Mesophilic	NP
Mycobacterium_JLS_NC_009077.fna	6.04842	0.316436	4.08e-06	1.20095	Actinobacteria	0.683564	5	Aerobic	Multiple	Mesophilic	P
Mycobacterium_KMS_NC_008704.fna	0.216763	0.333729	2.84e-06	1.14969	Actinobacteria	0.666271	5	Aerobic	Multiple	Mesophilic	P
Mycobacterium_KMS_NC_008705.fna	5.73723	0.315623	4.13e-06	1.21683	Actinobacteria	0.684377	5	Aerobic	Multiple	Mesophilic	P
Propionibacterium_acnes_KPA171202_NC_006085.fna	2.56026	0.399893	1.45e-06	1.10892	Actinobacteria	0.600107	5	Anaerobic	HA	Mesophilic	P
Mycobacterium_MCS_NC_008146.fna	5.70545	0.315466	4.14e-06	1.21882	Actinobacteria	0.684534	5	Aerobic	Multiple	Mesophilic	NP
Streptomyces_coelicolor_NC_003903.fna	0.356023	0.309407	2.06e-06	1.12533	Actinobacteria	0.690593	5	Aerobic	Multiple	Mesophilic	NP
Corynebacterium_urealyticum_DSM_7109_NC_010545.fna	2.36922	0.358148	1.43e-06	0.663072	Actinobacteria	0.641852	7	Facultative	Multiple	Mesophilic	P
Clavibacter_michiganensis_NCPPB_382_NC_009480.fna	3.29789	0.273358	6.43e-06	1.14342	Actinobacteria	0.726642	5	Aerobic	Multiple	Mesophilic	P
Mycobacterium_marinum_M_NC_010612.fna	6.63683	0.342734	2.66e-06	0.955762	Actinobacteria	0.657266	5	Aerobic	Multiple	Mesophilic	P
Corynebacterium_glutamicum_ATCC_13032_Bielefeld_NC_006958.fna	3.28271	0.461582	1.46e-06	0.770499	Actinobacteria	0.538418	6	Facultative	Multiple	Mesophilic	NP
Saccharopolyspora_erythraea_NRRL_2338_NC_009142.fna	8.2128	0.28854	3.9e-06	1.09294	Actinobacteria	0.71146	5	Aerobic	Terrestial	Mesophilic	NP
Corynebacterium_diphtheriae_NC_002935.fna	2.48863	0.465215	1.06e-06	1.38688	Actinobacteria	0.534785	6	Facultative	Multiple	Mesophilic	NP
Corynebacterium_jeikeium_K411_NC_007164.fna	2.4625	0.386046	1.22e-06	0.506343	Actinobacteria	0.613954	7	Facultative	Multiple	Mesophilic	P
Clavibacter_michiganensis_sepedonicus_NC_010407.fna	3.25865	0.274438	6.05e-06	1.15179	Actinobacteria	0.725562	5	Aerobic	Multiple	Mesophilic	P
Tropheryma_whipplei_TW08_27_NC_004551.fna	0.925938	0.53686	1.1e-06	13.2101	Actinobacteria	0.46314	3	Aerobic	HA	Mesophilic	P
Corynebacterium_glutamicum_ATCC_13032_Kitasato_NC_003450.fna	3.3094	0.461897	1.45e-06	0.799413	Actinobacteria	0.538103	6	Facultative	Multiple	Mesophilic	NP
Streptomyces_griseus_NBRC_13350_NC_010572.fna	8.54593	0.277726	2.54e-06	1.11242	Actinobacteria	0.722274	5	Aerobic	Multiple	Mesophilic	NP
Acidothermus_cellulolyticus_11B_NC_008578.fna	2.44354	0.330926	3.51e-06	0.896844	Actinobacteria	0.669074	5	Aerobic	Aquatic	Thermophilic	NP
Tropheryma_whipplei_Twist_NC_004572.fna	0.927303	0.53668	1.1e-06	24.6848	Actinobacteria	0.46332	3	Aerobic	HA	Mesophilic	P
Mycobacterium_KMS_NC_008703.fna	0.302089	0.346027	2.4e-06	1.04297	Actinobacteria	0.653973	5	Aerobic	Multiple	Mesophilic	P
Arthrobacter_FB24_NC_008541.fna	4.69895	0.345338	1.93e-06	0.786155	Actinobacteria	0.654662	7	Aerobic	Terrestial	Mesophilic	NP
Mycobacterium_bovis_NC_002945.fna	4.34549	0.34367	2.8e-06	0.949551	Actinobacteria	0.65633	5	Aerobic	HA	Mesophilic	P
Streptomyces_avermitilis_NC_003155.fna	9.02561	0.292834	2.54e-06	1.12687	Actinobacteria	0.707166	5	Aerobic	Multiple	Mesophilic	NP
Frankia_alni_ACN14a_NC_008278.fna	7.49793	0.271719	3.96e-06	1.07879	Actinobacteria	0.728281	5	Aerobic	Multiple	Mesophilic	NP
Arthrobacter_aurescens_TC1_NC_008713.fna	0.300725	0.386533	1.11e-06	0.680274	Actinobacteria	0.613467	7	Aerobic	Terrestial	Mesophilic	NP
Mycobacterium_gilvum_PYR-GCK_NC_009339.fna	0.321253	0.348594	2.28e-06	1.11761	Actinobacteria	0.651406	5	Aerobic	Multiple	Mesophilic	P
Corynebacterium_efficiens_YS-314_NC_004369.fna	3.14709	0.3686	2.33e-06	1.05691	Actinobacteria	0.6314	5	Facultative	Multiple	Mesophilic	NP
Kineococcus_radiotolerans_SRS30216_NC_009806.fna	0.182572	0.305666	2.67e-06	1.2287	Actinobacteria	0.694334	5	Aerobic	Multiple	Mesophilic	NP
Mycobacterium_smegmatis_MC2_155_NC_008596.fna	6.98821	0.325972	3.88e-06	1.15823	Actinobacteria	0.674028	5	Aerobic	HA	Mesophilic	P
Granulobacter_bethesdensis_CGDNIH1_NC_008343.fna	2.70836	0.409279	2.53e-06	7.91e-06	Alphaproteobacteria	0.590721	6	Aerobic	Multiple	Mesophilic	P
Agrobacterium_tumefaciens_C58_UWash_NC_003308.fna	0.214234	0.433302	2.06e-06	0.0843466	Alphaproteobacteria	0.566698	7	Aerobic	Terrestial	Mesophilic	P
Rhizobium_leguminosarum_bv_viciae_3841_NC_008381.fna	0.488135	0.403956	3.08e-06	0.244395	Alphaproteobacteria	0.596044	7	Aerobic	HA	Mesophilic	NP
Bradyrhizobium_ORS278_NC_009445.fna	7.45659	0.344896	5.18e-06	0.96321	Alphaproteobacteria	0.655104	7	Aerobic	HA	Mesophilic	NP
Acidiphilium_cryptum_JF-5_NC_009467.fna	0.203589	0.376666	2.77e-06	0.494669	Alphaproteobacteria	0.623334	7	Aerobic	Multiple	Mesophilic	NP
Xanthobacter_autotrophicus_Py2_NC_009720.fna	5.30893	0.325353	3.09e-06	0.820989	Alphaproteobacteria	0.674647	7	Facultative	Multiple	Mesophilic	NP
Neorickettsia_sennetsu_Miyayama_NC_007798.fna	0.859006	0.589157	1.24e-06	6.79805	Alphaproteobacteria	0.410843	3	Aerobic	Multiple	Mesophilic	P
Paracoccus_denitrificans_PD1222_NC_008686.fna	2.85228	0.332936	3.99e-06	0.72295	Alphaproteobacteria	0.667064	7	Aerobic	Multiple	Mesophilic	NP
Rhizobium_etli_CIAT_652_NC_010998.fna	0.41409	0.377797	4.66e-06	0.321302	Alphaproteobacteria	0.622203	7	Aerobic	HA	Mesophilic	NP
Novosphingobium_aromaticivorans_DSM_12444_NC_007794.fna	3.56158	0.348472	3.41e-06	0.93533	Alphaproteobacteria	0.651528	7	Aerobic	Multiple	Mesophilic	NP
Rhizobium_etli_CFN_42_NC_007766.fna	0.642517	0.387808	3.8e-06	0.472928	Alphaproteobacteria	0.612192	7	Aerobic	HA	Mesophilic	NP
Acidiphilium_cryptum_JF-5_NC_009484.fna	3.38923	0.320073	5.43e-06	0.750124	Alphaproteobacteria	0.679927	7	Aerobic	Multiple	Mesophilic	NP
Candidatus_Pelagibacter_ubique_HTCC1062_NC_007205.fna	1.30876	0.703169	3.16e-06	4.55635	Alphaproteobacteria	0.296831	3	Aerobic	Aquatic	Mesophilic	NP
Nitrobacter_hamburgensis_X14_NC_007959.fna	0.294829	0.39587	2.55e-06	0.208396	Alphaproteobacteria	0.60413	7	Aerobic	Terrestial	Mesophilic	NP
Caulobacter_crescentus_NC_002696.fna	4.01695	0.32786	3.96e-06	0.857884	Alphaproteobacteria	0.67214	7	Aerobic	Aquatic	Mesophilic	NP
Caulobacter_K31_NC_010333.fna	0.177878	0.357346	2.75e-06	0.825304	Alphaproteobacteria	0.642654	7	Aerobic	Aquatic	Mesophilic	NP
Caulobacter_K31_NC_010338.fna	5.47787	0.325367	3.84e-06	0.854328	Alphaproteobacteria	0.674633	7	Aerobic	Aquatic	Mesophilic	NP
Gluconacetobacter_diazotrophicus_PAl_5_NC_010125.fna	3.94416	0.335689	3.25e-06	0.565026	Alphaproteobacteria	0.664311	7	Aerobic	HA	Mesophilic	NP
Bradyrhizobium_japonicum_NC_004463.fna	9.10583	0.359406	4.24e-06	0.78164	Alphaproteobacteria	0.640594	7	Aerobic	HA	Mesophilic	NP
Caulobacter_K31_NC_010335.fna	0.233649	0.329978	4.13e-06	0.738435	Alphaproteobacteria	0.670022	7	Aerobic	Aquatic	Mesophilic	NP
Ehrlichia_chaffeensis_Arkansas_NC_007799.fna	1.17625	0.698993	7.14e-07	1.53483	Alphaproteobacteria	0.301007	1	Aerobic	HA	Mesophilic	P
Mesorhizobium_BNC1_NC_008254.fna	4.41245	0.389332	2.66e-06	0.224567	Alphaproteobacteria	0.610668	7	Aerobic	Multiple	Mesophilic	NP
Mesorhizobium_BNC1_NC_008243.fna	0.131247	0.397868	2.45e-06	0.435762	Alphaproteobacteria	0.602132	7	Aerobic	Multiple	Mesophilic	NP
Gluconobacter_oxydans_621H_NC_006677.fna	2.70217	0.389278	2.28e-06	0.157624	Alphaproteobacteria	0.610722	7	Aerobic	Multiple	Mesophilic	NP
Rhodobacter_sphaeroides_2_4_1_NC_007488.fna	0.114178	0.299261	4.48e-06	1.09228	Alphaproteobacteria	0.700739	5	Facultative	Multiple	Mesophilic	NP
Mesorhizobium_loti_NC_002679.fna	0.351911	0.407137	2.25e-06	0.293032	Alphaproteobacteria	0.592863	7	Aerobic	Multiple	Mesophilic	NP
Dinoroseobacter_shibae_DFL_12_NC_009952.fna	3.78958	0.339845	2.23e-06	0.62181	Alphaproteobacteria	0.660155	7	Aerobic	Aquatic	Mesophilic	NP
Beijerinckia_indica_ATCC_9039_NC_010580.fna	0.181736	0.438042	2.33e-06	0.332844	Alphaproteobacteria	0.561958	7	Aerobic	Multiple	Mesophilic	NP
Ehrlichia_canis_Jake_NC_007354.fna	1.31503	0.710423	7.69e-07	1.4427	Alphaproteobacteria	0.289577	1	Aerobic	HA	Mesophilic	P
Maricaulis_maris_MCS10_NC_008347.fna	3.36878	0.372724	2.92e-06	0.499919	Alphaproteobacteria	0.627276	7	Facultative	Aquatic	Mesophilic	NP
Magnetospirillum_magneticum_AMB_1_NC_007626.fna	4.96715	0.349058	2.91e-06	0.675953	Alphaproteobacteria	0.650942	7	Aerobic	Aquatic	Mesophilic	NP
Nitrobacter_hamburgensis_X14_NC_007964.fna	4.40697	0.382862	3.7e-06	0.267262	Alphaproteobacteria	0.617138	7	Aerobic	Terrestial	Mesophilic	NP
Agrobacterium_tumefaciens_C58_UWash_NC_003305.fna	2.07556	0.407239	3.27e-06	0.00286908	Alphaproteobacteria	0.592761	7	Aerobic	Terrestial	Mesophilic	P
Hyphomonas_neptunium_ATCC_15444_NC_008358.fna	3.70502	0.380697	2.74e-06	0.401501	Alphaproteobacteria	0.619303	7	Aerobic	Aquatic	Mesophilic	NP
Erythrobacter_litoralis_HTCC2594_NC_007722.fna	3.0524	0.369315	3.78e-06	0.679099	Alphaproteobacteria	0.630685	7	Aerobic	Aquatic	Mesophilic	NP
Acidiphilium_cryptum_JF-5_NC_009468.fna	0.187422	0.380804	2.46e-06	0.344594	Alphaproteobacteria	0.619196	7	Aerobic	Multiple	Mesophilic	NP
Gluconobacter_oxydans_621H_NC_006672.fna	0.163186	0.416758	1.62e-06	5.48e-05	Alphaproteobacteria	0.583242	7	Aerobic	Multiple	Mesophilic	NP
Nitrobacter_hamburgensis_X14_NC_007960.fna	0.188318	0.388078	3.02e-06	0.528963	Alphaproteobacteria	0.611922	7	Aerobic	Terrestial	Mesophilic	NP
Methylobacterium_radiotolerans_JCM_2831_NC_010510.fna	0.586164	0.304478	3.65e-06	1.00335	Alphaproteobacteria	0.695522	5	Aerobic	HA	Mesophilic	NP
Methylobacterium_radiotolerans_JCM_2831_NC_010505.fna	6.07783	0.284979	4.35e-06	1.05538	Alphaproteobacteria	0.715021	5	Aerobic	HA	Mesophilic	NP
Jannaschia_CCS1_NC_007802.fna	4.31798	0.376678	2.14e-06	0.427045	Alphaproteobacteria	0.623322	7	Aerobic	Aquatic	Mesophilic	NP
Ehrlichia_ruminantium_Welgevonden_NC_005295.fna	1.51635	0.725212	7.37e-07	1.19228	Alphaproteobacteria	0.274788	1	Aerobic	HA	Mesophilic	P
Ehrlichia_ruminantium_str_Welgevonden_NC_006832.fna	1.51298	0.725211	7.37e-07	1.19283	Alphaproteobacteria	0.274789	1	Aerobic	HA	Mesophilic	P
Nitrobacter_winogradskyi_Nb_255_NC_007406.fna	3.40209	0.37951	3.97e-06	0.377981	Alphaproteobacteria	0.62049	7	Aerobic	Terrestial	Mesophilic	NP
Brucella_ovis_NC_009505.fna	2.11137	0.428225	3.39e-06	0.243954	Alphaproteobacteria	0.571775	6	Facultative	HA	Mesophilic	P
Silicibacter_pomeroyi_DSS-3_NC_003911.fna	4.10944	0.357771	3.17e-06	0.567272	Alphaproteobacteria	0.642229	7	Aerobic	Aquatic	Mesophilic	NP
Silicibacter_pomeroyi_DSS-3_NC_006569.fna	0.491611	0.372117	2.93e-06	0.475579	Alphaproteobacteria	0.627883	7	Aerobic	Aquatic	Mesophilic	NP
Brucella_canis_ATCC_23365_NC_010104.fna	1.2068	0.426963	3.31e-06	0.203187	Alphaproteobacteria	0.573037	6	Facultative	HA	Mesophilic	P
Sinorhizobium_medicae_WSM419_NC_009620.fna	1.57095	0.385444	3.18e-06	0.401748	Alphaproteobacteria	0.614556	7	Aerobic	Multiple	Mesophilic	NP
Sinorhizobium_medicae_WSM419_NC_009621.fna	1.24541	0.401134	2.42e-06	0.366861	Alphaproteobacteria	0.598866	7	Aerobic	Multiple	Mesophilic	NP
Brucella_suis_1330_NC_004311.fna	1.20738	0.426836	3.31e-06	0.199747	Alphaproteobacteria	0.573164	6	Facultative	HA	Mesophilic	P
Silicibacter_TM1040_NC_008042.fna	0.130973	0.443038	1.27e-06	0.000605228	Alphaproteobacteria	0.556962	6	Aerobic	Multiple	Mesophilic	NP
Silicibacter_TM1040_NC_008044.fna	3.20094	0.395871	2.34e-06	0.067521	Alphaproteobacteria	0.604129	6	Aerobic	Multiple	Mesophilic	NP
Rickettsia_conorii_NC_003103.fna	1.26876	0.675612	1.32e-06	2.8727	Alphaproteobacteria	0.324388	3	Aerobic	HA	Mesophilic	P
Roseobacter_denitrificans_OCh_114_NC_008209.fna	4.1331	0.410313	2.7e-06	0.0345865	Alphaproteobacteria	0.589687	6	Aerobic	Multiple	Mesophilic	NP
Nitrobacter_hamburgensis_X14_NC_007961.fna	0.121408	0.383006	3.43e-06	0.467022	Alphaproteobacteria	0.616994	7	Aerobic	Terrestial	Mesophilic	NP
Rickettsia_prowazekii_NC_000963.fna	1.11152	0.709997	8.2e-07	1.99024	Alphaproteobacteria	0.290003	3	Aerobic	HA	Mesophilic	P
Rickettsia_typhi_wilmington_NC_006142.fna	1.1115	0.710806	8e-07	1.94663	Alphaproteobacteria	0.289194	3	Aerobic	HA	Mesophilic	P
Sinorhizobium_medicae_WSM419_NC_009622.fna	0.219313	0.399447	2.54e-06	0.486551	Alphaproteobacteria	0.600553	7	Aerobic	Multiple	Mesophilic	NP
Dinoroseobacter_shibae_DFL_12_NC_009955.fna	0.190506	0.398707	2.15e-06	0.25665	Alphaproteobacteria	0.601293	7	Aerobic	Aquatic	Mesophilic	NP
Rhodobacter_sphaeroides_2_4_1_NC_007494.fna	0.943016	0.309886	3.72e-06	1.00328	Alphaproteobacteria	0.690114	5	Facultative	Multiple	Mesophilic	NP
Rhizobium_etli_CIAT_652_NC_010997.fna	1.09152	0.391092	3.74e-06	0.368669	Alphaproteobacteria	0.608908	7	Aerobic	HA	Mesophilic	NP
Sinorhizobium_meliloti_NC_003078.fna	1.68333	0.375781	3.5e-06	0.521032	Alphaproteobacteria	0.624219	7	Aerobic	Multiple	Mesophilic	NP
Wolbachia_endosymbiont_of_Brugia_malayi_TRS_NC_006833.fna	1.08008	0.658209	1.22e-06	3.33157	Alphaproteobacteria	0.341791	3	Aerobic	HA	Mesophilic	NP
Xanthobacter_autotrophicus_Py2_NC_009717.fna	0.316164	0.346627	3.16e-06	0.920666	Alphaproteobacteria	0.653373	7	Facultative	Multiple	Mesophilic	NP
Rhodopseudomonas_palustris_BisB5_NC_007958.fna	4.89272	0.351922	5.78e-06	0.804799	Alphaproteobacteria	0.648078	7	Facultative	Multiple	Mesophilic	NP
Rhodobacter_sphaeroides_2_4_1_NC_007493.fna	3.18861	0.309944	3.82e-06	1.0178	Alphaproteobacteria	0.690056	5	Facultative	Multiple	Mesophilic	NP
Rhizobium_etli_CFN_42_NC_007763.fna	0.184338	0.381929	4.44e-06	0.484189	Alphaproteobacteria	0.618071	7	Aerobic	HA	Mesophilic	NP
Zymomonas_mobilis_ZM4_NC_006526.fna	2.05642	0.536717	3.05e-06	36.0484	Alphaproteobacteria	0.463283	2	Anaerobic	Multiple	Mesophilic	NP
Anaplasma_marginale_St_Maries_NC_004842.fna	1.19769	0.502373	9.52e-07	4182.92	Alphaproteobacteria	0.497627	3	Aerobic	HA	Mesophilic	P
Wolbachia_pipientis_NC_010981.fna	1.48246	0.65803	1.47e-06	3.14159	Alphaproteobacteria	0.34197	3	Aerobic	HA	Mesophilic	NP
Sinorhizobium_meliloti_NC_003047.fna	3.65414	0.372711	3.86e-06	0.479051	Alphaproteobacteria	0.627289	7	Aerobic	Multiple	Mesophilic	NP
Dinoroseobacter_shibae_DFL_12_NC_009956.fna	0.15297	0.34848	2.16e-06	0.525639	Alphaproteobacteria	0.65152	7	Aerobic	Aquatic	Mesophilic	NP
Bartonella_quintana_Toulouse_NC_005955.fna	1.58138	0.612032	2.63e-06	10.4299	Alphaproteobacteria	0.387968	3	Aerobic	HA	Mesophilic	P
Sphingomonas_wittichii_RW1_NC_009508.fna	0.222757	0.387799	2.67e-06	0.570976	Alphaproteobacteria	0.612201	7	Aerobic	Aquatic	Mesophilic	NP
Sphingopyxis_alaskensis_RB2256_NC_008048.fna	3.34517	0.344985	5.93e-06	0.420543	Alphaproteobacteria	0.655015	7	Aerobic	Aquatic	Psychrophilic	NP
Silicibacter_TM1040_NC_008043.fna	0.821788	0.406375	2.12e-06	0.069307	Alphaproteobacteria	0.593625	6	Aerobic	Multiple	Mesophilic	NP
Rhizobium_etli_CIAT_652_NC_010994.fna	4.51332	0.383348	4.44e-06	0.316423	Alphaproteobacteria	0.616652	7	Aerobic	HA	Mesophilic	NP
Ehrlichia_ruminantium_Gardel_NC_006831.fna	1.49992	0.724874	7.29e-07	1.18118	Alphaproteobacteria	0.275126	1	Aerobic	HA	Mesophilic	P
Sphingomonas_wittichii_RW1_NC_009511.fna	5.38226	0.316025	6.18e-06	1.01981	Alphaproteobacteria	0.683975	5	Aerobic	Aquatic	Mesophilic	NP
Mesorhizobium_loti_NC_002678.fna	7.03607	0.372529	4.09e-06	0.444656	Alphaproteobacteria	0.627471	7	Aerobic	Multiple	Mesophilic	NP
Rhodobacter_sphaeroides_ATCC_17025_NC_009431.fna	0.121962	0.306391	3.33e-06	0.98626	Alphaproteobacteria	0.693609	5	Facultative	Multiple	Mesophilic	NP
Rhizobium_etli_CFN_42_NC_007761.fna	4.38161	0.387278	4.21e-06	0.299353	Alphaproteobacteria	0.612722	7	Aerobic	HA	Mesophilic	NP
Rhizobium_etli_CFN_42_NC_007762.fna	0.194229	0.419973	2.3e-06	0.21576	Alphaproteobacteria	0.580027	7	Aerobic	HA	Mesophilic	NP
Rickettsia_massiliae_MTU5_NC_009900.fna	1.3609	0.674566	1.33e-06	2.91504	Alphaproteobacteria	0.325434	3	Aerobic	HA	Mesophilic	P
Methylobacterium_extorquens_PA1_NC_010172.fna	5.47115	0.318161	3.8e-06	0.875055	Alphaproteobacteria	0.681839	7	Aerobic	HA	Mesophilic	NP
Rhizobium_etli_CIAT_652_NC_010996.fna	0.429111	0.422406	2.07e-06	0.0971195	Alphaproteobacteria	0.577594	7	Aerobic	HA	Mesophilic	NP
Rhizobium_etli_CFN_42_NC_007764.fna	0.250948	0.384821	4.3e-06	0.399085	Alphaproteobacteria	0.615179	7	Aerobic	HA	Mesophilic	NP
Rhizobium_etli_CFN_42_NC_007765.fna	0.505334	0.383333	4.33e-06	0.308497	Alphaproteobacteria	0.616667	7	Aerobic	HA	Mesophilic	NP
Orientia_tsutsugamushi_Boryong_NC_009488.fna	2.12705	0.69469	9.63e-07	1.89566	Alphaproteobacteria	0.30531	3	Aerobic	HA	Mesophilic	P
Ochrobactrum_anthropi_ATCC_49188_NC_009669.fna	0.170351	0.438424	2.26e-06	0.0424998	Alphaproteobacteria	0.561576	7	Aerobic	Multiple	Mesophilic	P
Paracoccus_denitrificans_PD1222_NC_008687.fna	1.7301	0.33176	4.02e-06	0.702838	Alphaproteobacteria	0.66824	7	Aerobic	Multiple	Mesophilic	NP
Ochrobactrum_anthropi_ATCC_49188_NC_009667.fna	2.8873	0.439491	2.89e-06	0.118871	Alphaproteobacteria	0.560509	7	Aerobic	Multiple	Mesophilic	P
Ochrobactrum_anthropi_ATCC_49188_NC_009668.fna	1.89591	0.437771	2.69e-06	0.00042836	Alphaproteobacteria	0.562229	7	Aerobic	Multiple	Mesophilic	P
Agrobacterium_tumefaciens_C58_UWash_NC_003304.fna	2.84149	0.406248	3.48e-06	0.00614685	Alphaproteobacteria	0.593752	7	Aerobic	Terrestial	Mesophilic	P
Rickettsia_felis_URRWXCal2_NC_007109.fna	1.48515	0.675496	1.42e-06	2.97702	Alphaproteobacteria	0.324504	3	Aerobic	HA	Mesophilic	P
Paracoccus_denitrificans_PD1222_NC_008688.fna	0.653815	0.328607	4.34e-06	0.769448	Alphaproteobacteria	0.671393	7	Aerobic	Multiple	Mesophilic	NP
Parvibaculum_lavamentivorans_DS-1_NC_009719.fna	3.91474	0.376719	3.85e-06	0.200753	Alphaproteobacteria	0.623281	7	Aerobic	Multiple	Mesophilic	NP
Rhodobacter_sphaeroides_ATCC_17025_NC_009429.fna	0.877879	0.323082	3.25e-06	1.00709	Alphaproteobacteria	0.676918	5	Facultative	Multiple	Mesophilic	NP
Rhodobacter_sphaeroides_ATCC_17029_NC_009049.fna	3.14772	0.309073	3.86e-06	1.03852	Alphaproteobacteria	0.690927	5	Facultative	Multiple	Mesophilic	NP
Rhodopseudomonas_palustris_BisB18_NC_007925.fna	5.51384	0.350428	5.51e-06	0.714564	Alphaproteobacteria	0.649572	7	Facultative	Multiple	Mesophilic	NP
Rhodobacter_sphaeroides_ATCC_17025_NC_009430.fna	0.289489	0.324016	2.74e-06	0.773879	Alphaproteobacteria	0.675984	7	Facultative	Multiple	Mesophilic	NP
Rhodobacter_sphaeroides_ATCC_17029_NC_009040.fna	0.122606	0.30386	3.12e-06	1.03385	Alphaproteobacteria	0.69614	5	Facultative	Multiple	Mesophilic	NP
Rickettsia_akari_Hartford_NC_009881.fna	1.23106	0.676653	1.15e-06	2.62979	Alphaproteobacteria	0.323347	3	Aerobic	HA	Mesophilic	P
Rickettsia_canadensis_McKiel_NC_009879.fna	1.15977	0.689461	1.09e-06	2.36759	Alphaproteobacteria	0.310539	3	Aerobic	HA	Mesophilic	P
Rhodopseudomonas_palustris_HaA2_NC_007778.fna	5.33166	0.339616	6.27e-06	0.937013	Alphaproteobacteria	0.660384	7	Facultative	Multiple	Mesophilic	NP
Rhodospirillum_rubrum_ATCC_11170_NC_007643.fna	4.35283	0.34552	3.77e-06	0.205911	Alphaproteobacteria	0.65448	7	Facultative	Multiple	Mesophilic	NP
Rhizobium_leguminosarum_bv_viciae_3841_NC_008378.fna	0.870021	0.389753	3.81e-06	0.343521	Alphaproteobacteria	0.610247	7	Aerobic	HA	Mesophilic	NP
Rhizobium_leguminosarum_bv_viciae_3841_NC_008382.fna	0.151564	0.423781	2.22e-06	0.205582	Alphaproteobacteria	0.576219	7	Aerobic	HA	Mesophilic	NP
Rhizobium_leguminosarum_bv_viciae_3841_NC_008383.fna	0.147463	0.412551	2.5e-06	0.294809	Alphaproteobacteria	0.587449	7	Aerobic	HA	Mesophilic	NP
Rhizobium_leguminosarum_bv_viciae_3841_NC_008379.fna	0.352782	0.390091	3.93e-06	0.466555	Alphaproteobacteria	0.609909	7	Aerobic	HA	Mesophilic	NP
Rhizobium_leguminosarum_bv_viciae_3841_NC_008380.fna	5.05714	0.389096	4.13e-06	0.318259	Alphaproteobacteria	0.610904	7	Aerobic	HA	Mesophilic	NP
Rhodobacter_sphaeroides_2_4_1_NC_007490.fna	0.100828	0.361665	2.41e-06	0.815196	Alphaproteobacteria	0.638335	7	Facultative	Multiple	Mesophilic	NP
Rhodobacter_sphaeroides_ATCC_17025_NC_009428.fna	3.21773	0.315225	3.52e-06	1.01883	Alphaproteobacteria	0.684775	5	Facultative	Multiple	Mesophilic	NP
Rhizobium_leguminosarum_bv_viciae_3841_NC_008384.fna	0.684202	0.390272	3.69e-06	0.321618	Alphaproteobacteria	0.609728	7	Aerobic	HA	Mesophilic	NP
Rhodobacter_sphaeroides_2_4_1_NC_007489.fna	0.105284	0.362382	2.09e-06	0.689934	Alphaproteobacteria	0.637618	7	Facultative	Multiple	Mesophilic	NP
Bradyrhizobium_BTAi1_NC_009475.fna	0.228826	0.393093	2.57e-06	0.569208	Alphaproteobacteria	0.606907	7	Aerobic	HA	Mesophilic	NP
Sinorhizobium_medicae_WSM419_NC_009636.fna	3.7819	0.384978	3.41e-06	0.366441	Alphaproteobacteria	0.615022	7	Aerobic	Multiple	Mesophilic	NP
Bartonella_henselae_Houston_1_NC_005956.fna	1.93105	0.617697	2.67e-06	10.9733	Alphaproteobacteria	0.382303	3	Aerobic	HA	Mesophilic	P
Bartonella_bacilliformis_KC583_NC_008783.fna	1.44502	0.617613	2.32e-06	6.64604	Alphaproteobacteria	0.382387	3	Aerobic	HA	Mesophilic	P
Beijerinckia_indica_ATCC_9039_NC_010581.fna	4.17015	0.429401	3.04e-06	0.20193	Alphaproteobacteria	0.570599	7	Aerobic	Multiple	Mesophilic	NP
Dinoroseobacter_shibae_DFL_12_NC_009957.fna	0.126304	0.394722	2.16e-06	0.335986	Alphaproteobacteria	0.605278	7	Aerobic	Aquatic	Mesophilic	NP
Bartonella_tribocorum_CIP_105476_NC_010161.fna	2.61906	0.611439	2.79e-06	12.3598	Alphaproteobacteria	0.388561	3	Aerobic	HA	Mesophilic	P
Orientia_tsutsugamushi_Ikeda_NC_010793.fna	2.00899	0.694862	9.79e-07	1.84832	Alphaproteobacteria	0.305138	3	Aerobic	HA	Mesophilic	P
Mesorhizobium_BNC1_NC_008242.fna	0.343931	0.382641	2.87e-06	0.57662	Alphaproteobacteria	0.617359	7	Aerobic	Multiple	Mesophilic	NP
Agrobacterium_tumefaciens_C58_UWash_NC_003306.fna	0.54278	0.426679	2.17e-06	0.00516536	Alphaproteobacteria	0.573321	7	Aerobic	Terrestial	Mesophilic	P
Rhodopseudomonas_palustris_CGA009_NC_005296.fna	5.45921	0.349619	5.37e-06	0.965268	Alphaproteobacteria	0.650381	7	Facultative	Multiple	Mesophilic	NP
Anaplasma_phagocytophilum_HZ_NC_007797.fna	1.47128	0.583641	8.11e-07	2.81166	Alphaproteobacteria	0.416359	3	Aerobic	HA	Mesophilic	P
Rhodobacter_sphaeroides_ATCC_17029_NC_009050.fna	1.21905	0.313717	3.58e-06	0.992802	Alphaproteobacteria	0.686283	5	Facultative	Multiple	Mesophilic	NP
Azorhizobium_caulinodans_ORS_571_NC_009937.fna	5.36977	0.32681	3.27e-06	0.95504	Alphaproteobacteria	0.67319	7	Aerobic	HA	Mesophilic	NP
Sphingomonas_wittichii_RW1_NC_009507.fna	0.310228	0.359129	3.49e-06	0.676662	Alphaproteobacteria	0.640871	7	Aerobic	Aquatic	Mesophilic	NP
Brucella_ovis_NC_009504.fna	1.16422	0.427745	3.33e-06	0.192123	Alphaproteobacteria	0.572255	6	Facultative	HA	Mesophilic	P
Brucella_melitensis_NC_003317.fna	2.11714	0.428416	3.36e-06	0.429336	Alphaproteobacteria	0.571584	6	Facultative	HA	Mesophilic	P
Brucella_melitensis_biovar_Abortus_NC_007624.fna	1.15695	0.426592	3.35e-06	0.233004	Alphaproteobacteria	0.573408	6	Facultative	HA	Mesophilic	P
Wolbachia_endosymbiont_of_Drosophila_melanogaster_NC_002978.fna	1.26778	0.647652	1.4e-06	3.76683	Alphaproteobacteria	0.352348	3	Aerobic	HA	Mesophilic	NP
Sinorhizobium_meliloti_NC_003037.fna	1.35423	0.396306	2.46e-06	0.535976	Alphaproteobacteria	0.603694	7	Aerobic	Multiple	Mesophilic	NP
Brucella_suis_1330_NC_004310.fna	2.10779	0.42786	3.39e-06	0.241669	Alphaproteobacteria	0.57214	6	Facultative	HA	Mesophilic	P
Brucella_melitensis_biovar_Abortus_NC_007618.fna	2.12136	0.42843	3.37e-06	0.237812	Alphaproteobacteria	0.57157	6	Facultative	HA	Mesophilic	P
Brucella_abortus_9_941_NC_006933.fna	1.1622	0.426645	3.35e-06	0.232284	Alphaproteobacteria	0.573355	6	Facultative	HA	Mesophilic	P
Brucella_abortus_9_941_NC_006932.fna	2.12424	0.428442	3.37e-06	0.237426	Alphaproteobacteria	0.571558	6	Facultative	HA	Mesophilic	P
Bradyrhizobium_BTAi1_NC_009485.fna	8.26469	0.350799	4.83e-06	0.971207	Alphaproteobacteria	0.649201	7	Aerobic	HA	Mesophilic	NP
Brucella_melitensis_NC_003318.fna	1.17779	0.42662	3.35e-06	0.223406	Alphaproteobacteria	0.57338	6	Facultative	HA	Mesophilic	P
Rickettsia_bellii_RML369_C_NC_007940.fna	1.52208	0.683541	1.4e-06	2.68397	Alphaproteobacteria	0.316459	3	Aerobic	HA	Mesophilic	P
Brucella_canis_ATCC_23365_NC_010103.fna	2.10597	0.427923	3.39e-06	0.243695	Alphaproteobacteria	0.572077	6	Facultative	HA	Mesophilic	P
Ochrobactrum_anthropi_ATCC_49188_NC_009670.fna	0.101491	0.414657	2.5e-06	0.0299121	Alphaproteobacteria	0.585343	7	Aerobic	Multiple	Mesophilic	P
Mesorhizobium_loti_NC_002682.fna	0.208315	0.401243	2.42e-06	0.221199	Alphaproteobacteria	0.598757	7	Aerobic	Multiple	Mesophilic	NP
Aquifex_aeolicus_NC_000918.fna	1.55133	0.565238	4.19e-06	15.5535	Aquificae	0.434762	1	Aerobic	Specialized	Thermophilic	NP
Sulfurihydrogenibium_YO3AOP1_NC_010730.fna	1.83844	0.679726	3.3e-06	4.57112	Aquificae	0.320274	3	Facultative	Specialized	Thermophilic	NP
Pyrobaculum_islandicum_DSM_4184_NC_008701.fna	1.8264	0.50401	1.84e-06	733.927	Archaea	0.49599	1	Facultative	Aquatic	Thermophilic	NP
Methanococcoides_burtonii_DSM_6242_NC_007955.fna	2.57503	0.592419	1.56e-06	2.28788	Archaea	0.407581	3	Anaerobic	Aquatic	Thermophilic	NP
Methanococcus_aeolicus_Nankai-3_NC_009635.fna	1.5695	0.699625	2.7e-06	2.9852	Archaea	0.300375	1	Anaerobic	Aquatic	Mesophilic	NP
Picrophilus_torridus_DSM_9790_NC_005877.fna	1.5459	0.640296	2.59e-06	2.78958	Archaea	0.359704	3	Aerobic	Specialized	Thermophilic	NP
Methanosaeta_thermophila_PT_NC_008553.fna	1.87947	0.464547	2.83e-06	1.92051	Archaea	0.535453	4	Anaerobic	Specialized	Thermophilic	NP
Natronomonas_pharaonis_NC_007427.fna	0.130989	0.427784	2.3e-06	0.754707	Archaea	0.572216	5	Aerobic	Aquatic	Mesophilic	NP
Methanocorpusculum_labreanum_Z_NC_008942.fna	1.80496	0.499934	2.38e-06	179349	Archaea	0.500066	6	Anaerobic	Aquatic	Mesophilic	NP
Methanosarcina_barkeri_fusaro_NC_007355.fna	4.83741	0.60724	2e-06	7.41435	Archaea	0.39276	3	Anaerobic	Multiple	Mesophilic	NP
Pyrobaculum_aerophilum_NC_003364.fna	2.22243	0.486375	2.07e-06	45.0287	Archaea	0.513625	1	Facultative	Aquatic	Thermophilic	NP
Staphylothermus_marinus_F1_NC_009033.fna	1.57048	0.642735	1.26e-06	0.685649	Archaea	0.357265	1	Anaerobic	Specialized	Thermophilic	NP
Pyrobaculum_calidifontis_JCM_11548_NC_009073.fna	2.00931	0.428492	2.01e-06	0.00870107	Archaea	0.571508	1	Facultative	Aquatic	Thermophilic	NP
Halobacterium_salinarum_R1_NC_010369.fna	0.194963	0.414099	2.95e-06	1.98586	Archaea	0.585901	5	Anaerobic	Specialized	Thermophilic	NP
Sulfolobus_acidocaldarius_DSM_639_NC_007181.fna	2.22596	0.632924	8.84e-07	1.06078	Archaea	0.367076	1	Aerobic	Specialized	Thermophilic	NP
Halobacterium_salinarum_R1_NC_010366.fna	0.147625	0.425517	2.56e-06	1.93422	Archaea	0.574483	5	Anaerobic	Specialized	Thermophilic	NP
Methanobrevibacter_smithii_ATCC_35061_NC_009515.fna	1.85316	0.689658	1.95e-06	2.99458	Archaea	0.310342	3	Anaerobic	Multiple	Mesophilic	NP
Methanobacterium_thermoautotrophicum_NC_000916.fna	1.75138	0.504561	3.04e-06	18.871	Archaea	0.495439	1	Aerobic	Specialized	Thermophilic	NP
Metallosphaera_sedula_DSM_5348_NC_009440.fna	2.19152	0.537747	1.85e-06	0.366735	Archaea	0.462253	1	Aerobic	Specialized	Thermophilic	NP
Natronomonas_pharaonis_NC_007426.fna	2.59522	0.365598	5.16e-06	0.704723	Archaea	0.634402	5	Aerobic	Aquatic	Mesophilic	NP
Halobacterium_sp_NC_002608.fna	0.365425	0.407758	2.81e-06	1.31778	Archaea	0.592242	5	Facultative	Specialized	Mesophilic	NP
Haloquadratum_walsbyi_NC_008212.fna	3.13249	0.521361	1.78e-06	0.371049	Archaea	0.478639	5	Aerobic	Aquatic	Mesophilic	NP
Halobacterium_sp_NC_002607.fna	2.01424	0.32087	5.14e-06	0.974908	Archaea	0.67913	5	Facultative	Specialized	Mesophilic	NP
Nanoarchaeum_equitans_NC_005213.fna	0.490885	0.684405	2.83e-06	3.27983	Archaea	0.315595	1	Anaerobic	HA	Thermophilic	NP
Hyperthermus_butylicus_NC_008818.fna	1.66716	0.462633	1.82e-06	3.84571	Archaea	0.537367	1	Anaerobic	Aquatic	Thermophilic	NP
Methylobacterium_4_46_NC_010511.fna	7.65906	0.284169	3.74e-06	0.985931	Archaea	0.715831	5	Facultative	Multiple	Mesophilic	NP
Halobacterium_sp_NC_001869.fna	0.191346	0.420913	2.71e-06	1.53464	Archaea	0.579087	5	Facultative	Specialized	Mesophilic	NP
Haloarcula_marismortui_ATCC_43049_NC_006393.fna	0.132678	0.455177	1.49e-06	1.16631	Archaea	0.544823	5	Aerobic	Aquatic	Mesophilic	NP
Ignicoccus_hospitalis_KIN4_I_NC_009776.fna	1.29754	0.434797	2.93e-06	1.36285	Archaea	0.565203	1	Anaerobic	Aquatic	Thermophilic	NP
Methanosarcina_acetivorans_NC_003552.fna	5.75149	0.573191	2.35e-06	14.0012	Archaea	0.426809	3	Anaerobic	Multiple	Thermophilic	NP
Nitrosopumilus_maritimus_SCM1_NC_010085.fna	1.64526	0.658325	4.09e-06	3.74663	Archaea	0.341675	3	Aerobic	Aquatic	Mesophilic	NP
Methanosarcina_mazei_NC_003901.fna	4.09635	0.585151	2.7e-06	12.4308	Archaea	0.414849	3	Anaerobic	Multiple	Mesophilic	NP
Thermococcus_kodakaraensis_KOD1_NC_006624.fna	2.08874	0.480045	2.18e-06	5.27883	Archaea	0.519955	4	Anaerobic	Specialized	Thermophilic	NP
Thermofilum_pendens_Hrk_5_NC_008698.fna	1.78189	0.423343	2.13e-06	0.221651	Archaea	0.576657	1	Anaerobic	Specialized	Thermophilic	NP
Thermoplasma_acidophilum_NC_002578.fna	1.56491	0.540056	1.91e-06	1.80056	Archaea	0.459944	6	Facultative	Specialized	Thermophilic	NP
Methanospirillum_hungatei_JF-1_NC_007796.fna	3.54474	0.54851	2.74e-06	12.2074	Archaea	0.45149	3	Anaerobic	Multiple	Mesophilic	NP
Sulfolobus_tokodaii_NC_003106.fna	2.69476	0.672133	1.04e-06	1.30589	Archaea	0.327867	1	Aerobic	Specialized	Thermophilic	NP
Thermoproteus_neutrophilus_V24Sta_NC_010525.fna	1.76982	0.400894	2.27e-06	0.189066	Archaea	0.599106	1	Anaerobic	Specialized	Thermophilic	NP
Methanosphaera_stadtmanae_NC_007681.fna	1.7674	0.723663	1.2e-06	1.70471	Archaea	0.276337	1	Anaerobic	HA	Mesophilic	NP
Caldivirga_maquilingensis_IC-167_NC_009954.fna	2.07757	0.569042	3.72e-06	0.473961	Archaea	0.430958	1	Aerobic	Specialized	Thermophilic	NP
Pyrobaculum_arsenaticum_DSM_13514_NC_009376.fna	2.12108	0.449491	1.46e-06	0.52483	Archaea	0.550509	1	Facultative	Aquatic	Thermophilic	NP
Archaeoglobus_fulgidus_NC_000917.fna	2.1784	0.514183	2.55e-06	112.956	Archaea	0.485817	3	Anaerobic	Aquatic	Thermophilic	NP
Methanococcus_jannaschii_NC_000909.fna	1.66497	0.685729	2.48e-06	2.86567	Archaea	0.314271	1	Anaerobic	Aquatic	Thermophilic	NP
Methanococcus_maripaludis_S2_NC_005791.fna	1.66114	0.668997	3.55e-06	6.4883	Archaea	0.331003	3	Anaerobic	Aquatic	Mesophilic	NP
Candidatus_Methanoregula_boonei_6A8_NC_009712.fna	2.54294	0.454864	2.32e-06	10.025	Archaea	0.545136	6	Anaerobic	Terrestial	Mesophilic	NP
Uncultured_methagenomic_archaeon_NC_009464.fna	3.17992	0.45397	1.33e-06	0.896503	Archaea	0.54603	6	Aerobic	Specialized	Thermophilic	NP
Aeropyrum_pernix_NC_000854.fna	1.66969	0.436887	2.66e-06	1.57653	Archaea	0.563113	1	Aerobic	Specialized	Mesophilic	NP
Haloarcula_marismortui_ATCC_43049_NC_006397.fna	0.28805	0.42771	1.9e-06	1.22678	Archaea	0.57229	5	Aerobic	Aquatic	Mesophilic	NP
Methanopyrus_kandleri_NC_003551.fna	1.69497	0.388408	2.59e-06	1.20829	Archaea	0.611592	4	Anaerobic	Specialized	Thermophilic	NP
Halobacterium_salinarum_R1_NC_010364.fna	2.00096	0.319852	5.19e-06	0.977288	Archaea	0.680148	5	Anaerobic	Specialized	Thermophilic	NP
Sulfolobus_solfataricus_NC_002754.fna	2.99225	0.642128	9.24e-07	1.00002	Archaea	0.357872	1	Aerobic	Specialized	Thermophilic	NP
Haloarcula_marismortui_ATCC_43049_NC_006394.fna	0.1553	0.416671	2.97e-06	1.33438	Archaea	0.583329	5	Aerobic	Aquatic	Mesophilic	NP
Methanoculleus_marisnigri_JR1_NC_009051.fna	2.4781	0.379369	2.79e-06	0.384816	Archaea	0.620631	5	Anaerobic	Aquatic	Mesophilic	NP
Haloarcula_marismortui_ATCC_43049_NC_006396.fna	3.13172	0.376361	3.58e-06	0.960121	Archaea	0.623639	5	Aerobic	Aquatic	Mesophilic	NP
Haloarcula_marismortui_ATCC_43049_NC_006395.fna	0.410554	0.408809	2.44e-06	1.04366	Archaea	0.591191	5	Aerobic	Aquatic	Mesophilic	NP
Methanococcus_vannielii_SB_NC_009634.fna	1.72005	0.686717	3.28e-06	5.48451	Archaea	0.313283	3	Anaerobic	Aquatic	Mesophilic	NP
Pyrococcus_abyssi_NC_000868.fna	1.76512	0.552861	2.21e-06	1.13481	Archaea	0.447139	1	Anaerobic	Aquatic	Thermophilic	NP
Candidatus_Korarchaeum_cryptofilum_OPF8_NC_010482.fna	1.59076	0.509993	4.32e-06	20.4723	Archaea	0.490007	1	Anaerobic	Specialized	Thermophilic	NP
Thermoplasma_volcanium_NC_002689.fna	1.5848	0.600815	1.03e-06	2.25563	Archaea	0.399185	3	Facultative	Specialized	Thermophilic	NP
Halobacterium_salinarum_R1_NC_010368.fna	0.284332	0.402114	2.89e-06	1.22814	Archaea	0.597886	5	Anaerobic	Specialized	Thermophilic	NP
Pyrococcus_horikoshii_NC_000961.fna	1.7385	0.58121	2.32e-06	1.77845	Archaea	0.41879	1	Anaerobic	Aquatic	Thermophilic	NP
Pyrococcus_furiosus_NC_003413.fna	1.90826	0.592301	2.41e-06	3.05984	Archaea	0.407699	1	Anaerobic	Aquatic	Thermophilic	NP
Cytophaga_hutchinsonii_ATCC_33406_NC_008255.fna	4.43322	0.611535	2.08e-06	6.06478	Bacteroidetes-Chlorobi	0.388465	3	Aerobic	Multiple	Mesophilic	NP
Flavobacterium_psychrophilum_JIP02_86_NC_009613.fna	2.86199	0.674606	3.21e-06	5.53608	Bacteroidetes-Chlorobi	0.325394	3	Aerobic	Aquatic	Mesophilic	NP
Bacteroides_fragilis_NCTC_9434_NC_003228.fna	5.20514	0.568094	1.27e-06	5.39942	Bacteroidetes-Chlorobi	0.431906	3	Anaerobic	HA	Mesophilic	P
Salinibacter_ruber_DSM_13855_NC_007677.fna	3.55182	0.337833	1.6e-06	0.515233	Bacteroidetes-Chlorobi	0.662167	5	Aerobic	Specialized	Mesophilic	NP
Prosthecochloris_vibrioformis_DSM_265_NC_009337.fna	1.96686	0.470083	2.22e-06	10.718	Bacteroidetes-Chlorobi	0.529917	6	Facultative	Aquatic	Mesophilic	NP
Chlorobium_chlorochromatii_CaD3_NC_007514.fna	2.57208	0.557218	2.99e-06	18.3982	Bacteroidetes-Chlorobi	0.442782	3	Anaerobic	Aquatic	Mesophilic	NP
Chlorobium_tepidum_TLS_NC_002932.fna	2.15495	0.4347	2.67e-06	2.58505	Bacteroidetes-Chlorobi	0.5653	7	Anaerobic	Aquatic	Mesophilic	NP
Chlorobium_phaeobacteroides_DSM_266_NC_008639.fna	3.1339	0.516486	2.4e-06	153.631	Bacteroidetes-Chlorobi	0.483514	6	Anaerobic	Aquatic	Mesophilic	NP
Candidatus_Sulcia_muelleri_GWSS_NC_010118.fna	0.24553	0.775592	3.37e-06	3.50899	Bacteroidetes-Chlorobi	0.224408	1	Facultative	HA	Mesophilic	NP
Gramella_forsetii_KT0803_NC_008571.fna	3.79847	0.633892	2.13e-06	4.70738	Bacteroidetes-Chlorobi	0.366108	3	Aerobic	Multiple	Mesophilic	NP
Bacteroides_thetaiotaomicron_VPI-5482_NC_004663.fna	6.26036	0.571628	1.31e-06	3.33762	Bacteroidetes-Chlorobi	0.428372	3	Anaerobic	HA	Mesophilic	P
Parabacteroides_distasonis_ATCC_8503_NC_009615.fna	4.81138	0.549404	1.39e-06	4.19995	Bacteroidetes-Chlorobi	0.450596	4	Anaerobic	HA	Mesophilic	NP
Flavobacterium_johnsoniae_UW101_NC_009441.fna	6.09687	0.658871	3.23e-06	6.51226	Bacteroidetes-Chlorobi	0.341129	3	Aerobic	Aquatic	Mesophilic	NP
Porphyromonas_gingivalis_W83_NC_002950.fna	2.34348	0.517121	1.44e-06	34.9257	Bacteroidetes-Chlorobi	0.482879	6	Anaerobic	HA	Mesophilic	P
Pelodictyon_luteolum_DSM_273_NC_007512.fna	2.36484	0.4267	1.97e-06	0.154663	Bacteroidetes-Chlorobi	0.5733	6	Anaerobic	Multiple	Mesophilic	NP
Chlorobium_phaeobacteroides_BS1_NC_010831.fna	2.7364	0.510729	2.09e-06	272.301	Bacteroidetes-Chlorobi	0.489271	6	Anaerobic	Aquatic	Mesophilic	NP
Bacteroides_fragilis_YCH46_NC_006347.fna	5.27727	0.56734	1.26e-06	5.35003	Bacteroidetes-Chlorobi	0.43266	3	Anaerobic	HA	Mesophilic	P
Bacteroides_vulgatus_ATCC_8482_NC_009614.fna	5.16319	0.577985	1.47e-06	5.10919	Bacteroidetes-Chlorobi	0.422015	3	Anaerobic	HA	Mesophilic	P
Methylobacillus_flagellatus_KT_NC_007947.fna	2.97152	0.442809	2.41e-06	0.000241863	Betaproteobacteria	0.557191	6	Aerobic	Specialized	Mesophilic	NP
Burkholderia_cenocepacia_AU_1054_NC_008061.fna	2.78846	0.331386	8.18e-06	0.768002	Betaproteobacteria	0.668614	5	Facultative	Multiple	Mesophilic	P
Burkholderia_multivorans_ATCC_17616_NC_010084.fna	3.44847	0.331307	9.74e-06	0.631426	Betaproteobacteria	0.668693	5	Aerobic	HA	Mesophilic	P
Herminiimonas_arsenicoxydans_NC_009138.fna	3.42431	0.457051	3.36e-06	4.77315	Betaproteobacteria	0.542949	6	Anaerobic	Aquatic	Mesophilic	NP
Burkholderia_ambifaria_MC40_6_NC_010557.fna	1.12795	0.341337	7.03e-06	0.779763	Betaproteobacteria	0.658663	5	Facultative	Multiple	Mesophilic	P
Burkholderia_cenocepacia_AU_1054_NC_008062.fna	1.19609	0.329553	8.23e-06	0.746657	Betaproteobacteria	0.670447	5	Facultative	Multiple	Mesophilic	P
Ralstonia_eutropha_JMP134_NC_007336.fna	0.634917	0.394091	1.9e-06	0.731477	Betaproteobacteria	0.605909	7	Facultative	Multiple	Mesophilic	NP
Burkholderia_mallei_ATCC_23344_NC_006348.fna	3.51015	0.318458	1.11e-05	0.642473	Betaproteobacteria	0.681542	5	Aerobic	HA	Mesophilic	P
Burkholderia_pseudomallei_668_NC_009074.fna	3.91295	0.319795	1.11e-05	0.610704	Betaproteobacteria	0.680205	5	Aerobic	Terrestial	Mesophilic	P
Burkholderia_cepacia_AMMD_NC_008390.fna	3.55654	0.331315	8.28e-06	0.678913	Betaproteobacteria	0.668685	5	Facultative	Multiple	Mesophilic	P
Burkholderia_cepacia_AMMD_NC_008392.fna	1.28147	0.335193	7.3e-06	0.752004	Betaproteobacteria	0.664807	5	Facultative	Multiple	Mesophilic	P
Burkholderia_mallei_ATCC_23344_NC_006349.fna	2.32538	0.310144	1.21e-05	0.739527	Betaproteobacteria	0.689856	5	Aerobic	HA	Mesophilic	P
Janthinobacterium_Marseille_NC_009659.fna	4.11025	0.457658	2.79e-06	1.9963	Betaproteobacteria	0.542342	6	Aerobic	Aquatic	Mesophilic	NP
Burkholderia_multivorans_ATCC_17616_NC_010087.fna	0.919806	0.342248	7.62e-06	0.682108	Betaproteobacteria	0.657752	5	Aerobic	HA	Mesophilic	P
Burkholderia_multivorans_ATCC_17616_NC_010086.fna	2.47293	0.328682	1.02e-05	0.715407	Betaproteobacteria	0.671318	5	Aerobic	HA	Mesophilic	P
Rhodoferax_ferrireducens_T118_NC_007901.fna	0.257447	0.455896	1.89e-06	11.0202	Betaproteobacteria	0.544104	6	Aerobic	Aquatic	Mesophilic	NP
Burkholderia_thailandensis_E264_NC_007651.fna	3.8092	0.327138	1.03e-05	0.588723	Betaproteobacteria	0.672862	5	Aerobic	Terrestial	Mesophilic	P
Burkholderia_multivorans_ATCC_17616_NC_010070.fna	0.167422	0.386658	3.19e-06	0.486985	Betaproteobacteria	0.613342	7	Aerobic	HA	Mesophilic	P
Burkholderia_vietnamiensis_G4_NC_009230.fna	0.397868	0.417563	2.06e-06	0.0628761	Betaproteobacteria	0.582437	7	Facultative	Multiple	Mesophilic	P
Azoarcus_sp_EbN1_NC_006513.fna	4.29623	0.348785	4.56e-06	0.488225	Betaproteobacteria	0.651215	7	Facultative	Terrestial	Mesophilic	NP
Burkholderia_ambifaria_MC40_6_NC_010553.fna	0.301592	0.388114	3.25e-06	0.434503	Betaproteobacteria	0.611886	7	Facultative	Multiple	Mesophilic	P
Ralstonia_metallidurans_CH34_NC_007972.fna	0.171459	0.394952	1.97e-06	0.728059	Betaproteobacteria	0.605048	7	Facultative	Specialized	Mesophilic	NP
Burkholderia_ambifaria_MC40_6_NC_010552.fna	2.76941	0.334577	7.98e-06	0.774345	Betaproteobacteria	0.665423	5	Facultative	Multiple	Mesophilic	P
Thiobacillus_denitrificans_ATCC_25259_NC_007404.fna	2.90981	0.339328	5.32e-06	0.383363	Betaproteobacteria	0.660672	7	Facultative	Multiple	Mesophilic	NP
Burkholderia_phymatum_STM815_NC_010622.fna	3.47919	0.369736	5.92e-06	0.435754	Betaproteobacteria	0.630264	7	Aerobic	HA	Mesophilic	NP
Ralstonia_solanacearum_NC_003295.fna	3.71641	0.32963	4.44e-06	0.691546	Betaproteobacteria	0.67037	7	Facultative	Multiple	Mesophilic	P
Azoarcus_sp_EbN1_NC_006823.fna	0.207355	0.42367	1.77e-06	0.12292	Betaproteobacteria	0.57633	7	Facultative	Terrestial	Mesophilic	NP
Rhodoferax_ferrireducens_T118_NC_007908.fna	4.71234	0.401207	2.93e-06	0.0992321	Betaproteobacteria	0.598793	6	Aerobic	Aquatic	Mesophilic	NP
Azoarcus_sp_EbN1_NC_006824.fna	0.22367	0.368945	2.42e-06	0.653521	Betaproteobacteria	0.631055	7	Facultative	Terrestial	Mesophilic	NP
Burkholderia_pseudomallei_1710b_NC_007435.fna	3.18176	0.315392	1.13e-05	0.696716	Betaproteobacteria	0.684608	5	Aerobic	Terrestial	Mesophilic	P
Verminephrobacter_eiseniae_EF01-2_NC_008786.fna	5.56675	0.347209	4.09e-06	0.247839	Betaproteobacteria	0.652791	7	Aerobic	HA	Mesophilic	NP
Bordetella_pertussis_NC_002929.fna	4.08619	0.322794	5.04e-06	0.754319	Betaproteobacteria	0.677206	7	Aerobic	HA	Mesophilic	P
Burkholderia_xenovorans_LB400_NC_007951.fna	4.89584	0.372441	4.7e-06	0.311336	Betaproteobacteria	0.627559	7	Aerobic	Multiple	Mesophilic	P
Leptothrix_cholodnii_SP_6_NC_010524.fna	4.9094	0.311003	6e-06	0.965685	Betaproteobacteria	0.688997	5	Aerobic	Aquatic	Mesophilic	NP
Burkholderia_pseudomallei_1106a_NC_009078.fna	3.10079	0.313581	1.17e-05	0.704295	Betaproteobacteria	0.686419	5	Aerobic	Terrestial	Mesophilic	P
Azoarcus_BH72_NC_008702.fna	4.37604	0.320836	4.59e-06	0.817062	Betaproteobacteria	0.679164	7	Facultative	HA	Mesophilic	NP
Bordetella_bronchiseptica_NC_002927.fna	5.33918	0.31923	5.28e-06	0.70338	Betaproteobacteria	0.68077	7	Aerobic	HA	Mesophilic	P
Nitrosospira_multiformis_ATCC_25196_NC_007614.fna	3.18424	0.460574	1.7e-06	3.32837	Betaproteobacteria	0.539426	6	Aerobic	Terrestial	Mesophilic	NP
Acidovorax_JS42_NC_008782.fna	4.44886	0.338275	3.72e-06	0.522096	Betaproteobacteria	0.661725	6	Aerobic	Terrestial	Mesophilic	NP
Polynucleobacter_necessarius_STIR1_NC_010531.fna	1.56047	0.544426	1.96e-06	10.2472	Betaproteobacteria	0.455574	2	Aerobic	HA	Mesophilic	NP
Acidovorax_avenae_citrulli_AAC00-1_NC_008752.fna	5.35277	0.314677	3.38e-06	0.678323	Betaproteobacteria	0.685323	7	Aerobic	Multiple	Mesophilic	P
Ralstonia_metallidurans_CH34_NC_007974.fna	2.58008	0.364006	3.04e-06	0.95683	Betaproteobacteria	0.635994	7	Facultative	Specialized	Mesophilic	NP
Burkholderia_vietnamiensis_G4_NC_009255.fna	2.41176	0.331697	8.47e-06	0.742792	Betaproteobacteria	0.668303	5	Facultative	Multiple	Mesophilic	P
Neisseria_meningitidis_Z2491_NC_003116.fna	2.18441	0.481909	4.05e-06	247.132	Betaproteobacteria	0.518091	2	Aerobic	HA	Mesophilic	P
Neisseria_meningitidis_MC58_NC_003112.fna	2.27236	0.484722	3.99e-06	274.731	Betaproteobacteria	0.515278	2	Aerobic	HA	Mesophilic	P
Cupriavidus_taiwanensis_NC_010528.fna	3.41691	0.324884	5.21e-06	0.782925	Betaproteobacteria	0.675116	7	Facultative	HA	Mesophilic	NP
Bordetella_petrii_NC_010170.fna	5.28795	0.345172	4.03e-06	0.442112	Betaproteobacteria	0.654828	7	Aerobic	HA	Mesophilic	P
Polaromonas_naphthalenivorans_CJ2_NC_008759.fna	0.171866	0.431068	2.05e-06	1.96471	Betaproteobacteria	0.568932	6	Aerobic	Aquatic	Mesophilic	NP
Burkholderia_383_NC_007509.fna	1.39507	0.347252	5.9e-06	0.743561	Betaproteobacteria	0.652748	5	Facultative	Multiple	Mesophilic	NP
Burkholderia_383_NC_007510.fna	3.69413	0.337949	7.48e-06	0.649766	Betaproteobacteria	0.662051	5	Facultative	Multiple	Mesophilic	NP
Burkholderia_383_NC_007511.fna	3.58708	0.332702	7.64e-06	0.784569	Betaproteobacteria	0.667298	5	Facultative	Multiple	Mesophilic	NP
Neisseria_gonorrhoeae_FA_1090_NC_002946.fna	2.15392	0.473103	4.45e-06	112.773	Betaproteobacteria	0.526897	2	Aerobic	HA	Mesophilic	P
Ralstonia_solanacearum_NC_003296.fna	2.09451	0.331338	3.98e-06	0.686455	Betaproteobacteria	0.668662	7	Facultative	Multiple	Mesophilic	P
Burkholderia_ambifaria_MC40_6_NC_010551.fna	3.44358	0.331016	8.37e-06	0.67556	Betaproteobacteria	0.668984	5	Facultative	Multiple	Mesophilic	P
Ralstonia_eutropha_JMP134_NC_007347.fna	3.80653	0.353248	3.97e-06	0.804809	Betaproteobacteria	0.646752	7	Facultative	Multiple	Mesophilic	NP
Ralstonia_eutropha_H16_NC_008313.fna	4.05203	0.335341	4.47e-06	0.834441	Betaproteobacteria	0.664659	7	Facultative	Specialized	Mesophilic	NP
Polynucleobacter_QLW-P1DMWA-1_NC_009379.fna	2.15949	0.551659	1.74e-06	8.91714	Betaproteobacteria	0.448341	2	Aerobic	Aquatic	Mesophilic	NP
Ralstonia_metallidurans_CH34_NC_007973.fna	3.92809	0.361797	3.33e-06	0.862373	Betaproteobacteria	0.638203	7	Facultative	Specialized	Mesophilic	NP
Ralstonia_metallidurans_CH34_NC_007971.fna	0.23372	0.398665	1.69e-06	0.541392	Betaproteobacteria	0.601335	7	Facultative	Specialized	Mesophilic	NP
Ralstonia_eutropha_JMP134_NC_007348.fna	2.72615	0.350165	3.86e-06	0.857836	Betaproteobacteria	0.649835	7	Facultative	Multiple	Mesophilic	NP
Polaromonas_JS666_NC_007948.fna	5.20026	0.375277	2.87e-06	4.49e-05	Betaproteobacteria	0.624723	6	Aerobic	Multiple	Mesophilic	NP
Bordetella_avium_197N_NC_010645.fna	3.73225	0.384174	2.8e-06	0.0534942	Betaproteobacteria	0.615826	6	Aerobic	HA	Mesophilic	P
Bordetella_parapertussis_NC_002928.fna	4.77355	0.319	5.35e-06	0.709881	Betaproteobacteria	0.681	7	Aerobic	HA	Mesophilic	P
Polaromonas_naphthalenivorans_CJ2_NC_008760.fna	0.143747	0.410102	2.49e-06	0.274239	Betaproteobacteria	0.589898	6	Aerobic	Aquatic	Mesophilic	NP
Polaromonas_JS666_NC_007950.fna	0.338007	0.402782	2.1e-06	0.0220329	Betaproteobacteria	0.597218	6	Aerobic	Multiple	Mesophilic	NP
Polaromonas_JS666_NC_007949.fna	0.360405	0.43094	1.64e-06	0.00245871	Betaproteobacteria	0.56906	6	Aerobic	Multiple	Mesophilic	NP
Burkholderia_pseudomallei_K96243_NC_006351.fna	3.173	0.315062	1.15e-05	0.697899	Betaproteobacteria	0.684938	5	Aerobic	Terrestial	Mesophilic	P
Burkholderia_pseudomallei_1106a_NC_009076.fna	3.98846	0.320405	1.09e-05	0.623491	Betaproteobacteria	0.679595	5	Aerobic	Terrestial	Mesophilic	P
Burkholderia_pseudomallei_1710b_NC_007434.fna	4.12629	0.32394	1.05e-05	0.602713	Betaproteobacteria	0.67606	5	Aerobic	Terrestial	Mesophilic	P
Burkholderia_vietnamiensis_G4_NC_009229.fna	0.226679	0.401815	3.15e-06	0.307133	Betaproteobacteria	0.598185	7	Facultative	Multiple	Mesophilic	P
Burkholderia_vietnamiensis_G4_NC_009228.fna	0.107231	0.389617	3.26e-06	0.257426	Betaproteobacteria	0.610383	7	Facultative	Multiple	Mesophilic	P
Burkholderia_vietnamiensis_G4_NC_009227.fna	0.265616	0.382469	3.1e-06	0.446176	Betaproteobacteria	0.617531	7	Facultative	Multiple	Mesophilic	P
Burkholderia_phymatum_STM815_NC_010623.fna	2.69737	0.376718	5.39e-06	0.504726	Betaproteobacteria	0.623282	7	Aerobic	HA	Mesophilic	NP
Dechloromonas_aromatica_RCB_NC_007298.fna	4.5011	0.407528	2.8e-06	0.0201295	Betaproteobacteria	0.592472	7	Facultative	Multiple	Mesophilic	NP
Polaromonas_naphthalenivorans_CJ2_NC_008781.fna	4.41029	0.374749	4.19e-06	0.104782	Betaproteobacteria	0.625251	6	Aerobic	Aquatic	Mesophilic	NP
Burkholderia_phymatum_STM815_NC_010627.fna	0.595108	0.408188	2.48e-06	0.314573	Betaproteobacteria	0.591812	7	Aerobic	HA	Mesophilic	NP
Polaromonas_naphthalenivorans_CJ2_NC_008757.fna	0.353291	0.42454	2.39e-06	0.749602	Betaproteobacteria	0.57546	6	Aerobic	Aquatic	Mesophilic	NP
Burkholderia_phymatum_STM815_NC_010625.fna	1.90489	0.381271	4.54e-06	0.565182	Betaproteobacteria	0.618729	7	Aerobic	HA	Mesophilic	NP
Burkholderia_xenovorans_LB400_NC_007952.fna	3.36352	0.371645	4.82e-06	0.394954	Betaproteobacteria	0.628355	7	Aerobic	Multiple	Mesophilic	P
Burkholderia_vietnamiensis_G4_NC_009256.fna	3.65281	0.335138	8.01e-06	0.576493	Betaproteobacteria	0.664862	5	Facultative	Multiple	Mesophilic	P
Nitrosomonas_europaea_NC_004757.fna	2.81209	0.492818	2.25e-06	64.547	Betaproteobacteria	0.507182	6	Aerobic	Multiple	Mesophilic	NP
Burkholderia_cepacia_AMMD_NC_008391.fna	2.64697	0.331919	8.29e-06	0.763253	Betaproteobacteria	0.668081	5	Facultative	Multiple	Mesophilic	P
Chromobacterium_violaceum_NC_005085.fna	4.75108	0.351663	4.85e-06	0.257699	Betaproteobacteria	0.648337	6	Facultative	Aquatic	Mesophilic	P
Burkholderia_xenovorans_LB400_NC_007953.fna	1.47178	0.382729	3.31e-06	0.411924	Betaproteobacteria	0.617271	7	Aerobic	Multiple	Mesophilic	P
Methylibium_petroleiphilum_PM1_NC_008825.fna	4.0442	0.308022	5.34e-06	1.13426	Betaproteobacteria	0.691978	5	Aerobic	Aquatic	Mesophilic	NP
Delftia_acidovorans_SPH-1_NC_010002.fna	6.76751	0.335237	4.38e-06	0.52685	Betaproteobacteria	0.664763	6	Aerobic	Multiple	Mesophilic	NP
Burkholderia_cenocepacia_AU_1054_NC_008060.fna	3.29456	0.330643	8.34e-06	0.657536	Betaproteobacteria	0.669357	5	Facultative	Multiple	Mesophilic	P
Cupriavidus_taiwanensis_NC_010529.fna	0.5572	0.403234	1.81e-06	0.488925	Betaproteobacteria	0.596766	7	Facultative	HA	Mesophilic	NP
Cupriavidus_taiwanensis_NC_010530.fna	2.50241	0.320919	5.3e-06	0.8582	Betaproteobacteria	0.679081	7	Facultative	HA	Mesophilic	NP
Burkholderia_vietnamiensis_G4_NC_009254.fna	1.24101	0.335562	7.83e-06	0.771637	Betaproteobacteria	0.664438	5	Facultative	Multiple	Mesophilic	P
Burkholderia_thailandensis_E264_NC_007650.fna	2.91477	0.31925	1.13e-05	0.705202	Betaproteobacteria	0.68075	5	Aerobic	Terrestial	Mesophilic	P
Polaromonas_naphthalenivorans_CJ2_NC_008758.fna	0.190172	0.419888	2.53e-06	0.758961	Betaproteobacteria	0.580112	6	Aerobic	Aquatic	Mesophilic	NP
Methylibium_petroleiphilum_PM1_NC_008826.fna	0.599444	0.340237	3.41e-06	1.10153	Betaproteobacteria	0.659763	5	Aerobic	Aquatic	Mesophilic	NP
Burkholderia_pseudomallei_K96243_NC_006350.fna	4.07454	0.322801	1.06e-05	0.578156	Betaproteobacteria	0.677199	5	Aerobic	Terrestial	Mesophilic	P
Chlamydophila_pneumoniae_TW_183_NC_005043.fna	1.22593	0.594238	1.96e-06	6.83629	Chlamydiae-Verrumicrobia	0.405762	3	Aerobic	HA	Mesophilic	P
Chlamydia_trachomatis_434_Bu_NC_010287.fna	1.03884	0.586709	2.11e-06	7.70794	Chlamydiae-Verrumicrobia	0.413291	3	Aerobic	HA	Mesophilic	P
Parachlamydia_sp_UWE25_NC_005861.fna	2.41446	0.652819	3.13e-06	6.0995	Chlamydiae-Verrumicrobia	0.347181	3	Aerobic	HA	Mesophilic	P
Chlamydia_muridarum_NC_002620.fna	1.07295	0.596617	2.26e-06	8.07823	Chlamydiae-Verrumicrobia	0.403383	3	Aerobic	HA	Mesophilic	P
Chlamydophila_felis_Fe_C-56_NC_007899.fna	1.16624	0.606246	1.81e-06	6.04787	Chlamydiae-Verrumicrobia	0.393754	3	Aerobic	HA	Mesophilic	P
Chlamydia_trachomatis_NC_000117.fna	1.04252	0.586927	2.11e-06	7.71691	Chlamydiae-Verrumicrobia	0.413073	3	Aerobic	HA	Mesophilic	P
Chlamydophila_pneumoniae_AR39_NC_002179.fna	1.22985	0.594218	1.97e-06	5.95635	Chlamydiae-Verrumicrobia	0.405782	3	Aerobic	HA	Mesophilic	P
Chlamydia_trachomatis_L2b_UCH_1_proctitis_NC_010280.fna	1.03887	0.58672	2.11e-06	7.71771	Chlamydiae-Verrumicrobia	0.41328	3	Aerobic	HA	Mesophilic	P
Chlamydophila_pneumoniae_J138_NC_002491.fna	1.22656	0.594185	1.97e-06	6.86084	Chlamydiae-Verrumicrobia	0.405815	3	Aerobic	HA	Mesophilic	P
Chlamydophila_caviae_NC_003361.fna	1.17339	0.607771	1.75e-06	5.08561	Chlamydiae-Verrumicrobia	0.392229	3	Aerobic	HA	Mesophilic	P
Opitutus_terrae_PB90_1_NC_010571.fna	5.95761	0.346589	4.3e-06	0.279872	Chlamydiae-Verrumicrobia	0.653411	7	Anaerobic	Aquatic	Mesophilic	NP
Chlamydia_trachomatis_A_HAR-13_NC_007429.fna	1.04446	0.586974	2.1e-06	7.58262	Chlamydiae-Verrumicrobia	0.413026	3	Aerobic	HA	Mesophilic	P
Chlamydophila_abortus_S26_3_NC_004552.fna	1.14438	0.601336	1.5e-06	5.88783	Chlamydiae-Verrumicrobia	0.398664	3	Aerobic	HA	Mesophilic	P
Chlamydophila_pneumoniae_CWL029_NC_000922.fna	1.23023	0.594223	1.97e-06	6.83644	Chlamydiae-Verrumicrobia	0.405777	3	Aerobic	HA	Mesophilic	P
Herpetosiphon_aurantiacus_ATCC_23779_NC_009973.fna	0.339639	0.463233	1.81e-06	0.00841227	Chloroflexi	0.536767	2	Aerobic	Multiple	Mesophilic	NP
Roseiflexus_castenholzii_DSM_13941_NC_009767.fna	5.7233	0.393099	3.78e-06	0.632398	Chloroflexi	0.606901	7	Facultative	Aquatic	Thermophilic	NP
Chloroflexus_aurantiacus_J_10_fl_NC_010175.fna	5.25854	0.433028	1.78e-06	0.716113	Chloroflexi	0.566972	7	Anaerobic	Specialized	Thermophilic	NP
Herpetosiphon_aurantiacus_ATCC_23779_NC_009972.fna	6.34659	0.492843	3.94e-06	116.49	Chloroflexi	0.507157	2	Aerobic	Multiple	Mesophilic	NP
Roseiflexus_RS-1_NC_009523.fna	5.8016	0.396127	3.54e-06	0.700733	Chloroflexi	0.603873	7	Facultative	Aquatic	Thermophilic	NP
Dehalococcoides_CBDB1_NC_007356.fna	1.3955	0.529741	2.41e-06	33.4912	Chloroflexi	0.470259	3	Anaerobic	Multiple	Mesophilic	NP
Dehalococcoides_BAV1_NC_009455.fna	1.34189	0.528274	2.4e-06	33.8328	Chloroflexi	0.471726	3	Anaerobic	Multiple	Mesophilic	NP
Herpetosiphon_aurantiacus_ATCC_23779_NC_009974.fna	0.099204	0.469296	1.89e-06	0.838041	Chloroflexi	0.530704	2	Aerobic	Multiple	Mesophilic	NP
Dehalococcoides_ethenogenes_195_NC_002936.fna	1.46972	0.511497	2.83e-06	152.608	Chloroflexi	0.488503	3	Anaerobic	Multiple	Mesophilic	NP
Anabaena_variabilis_ATCC_29413_NC_007410.fna	0.366354	0.594668	1.24e-06	3.84617	Cyanobacteria	0.405332	3	Aerobic	Multiple	Mesophilic	NP
Acaryochloris_marina_MBIC11017_NC_009932.fna	0.15511	0.544091	1.3e-06	5.24523	Cyanobacteria	0.455909	3	Aerobic	Aquatic	Mesophilic	NP
Acaryochloris_marina_MBIC11017_NC_009925.fna	6.50372	0.527461	1.31e-06	13.2041	Cyanobacteria	0.472539	3	Aerobic	Aquatic	Mesophilic	NP
Synechococcus_CC9311_NC_008319.fna	2.60675	0.475527	2.11e-06	3.37222	Cyanobacteria	0.524473	2	Aerobic	Aquatic	Mesophilic	NP
Microcystis_aeruginosa_NIES_843_NC_010296.fna	5.84279	0.576694	1.92e-06	11.8942	Cyanobacteria	0.423306	3	Aerobic	Aquatic	Mesophilic	P
Cyanobacteria_bacterium_Yellowstone_B-Prime_NC_007776.fna	3.04668	0.415496	2.66e-06	0.100506	Cyanobacteria	0.584504	3	Facultative	Specialized	Thermophilic	NP
Acaryochloris_marina_MBIC11017_NC_009933.fna	0.120693	0.545815	1.45e-06	4.19856	Cyanobacteria	0.454185	3	Aerobic	Aquatic	Mesophilic	NP
Trichodesmium_erythraeum_IMS101_NC_008312.fna	7.75011	0.658566	1.61e-06	3.95737	Cyanobacteria	0.341434	1	Aerobic	Aquatic	Mesophilic	NP
Synechocystis_PCC6803_NC_005232.fna	0.106004	0.572846	2.28e-06	13.2698	Cyanobacteria	0.427154	3	Aerobic	Aquatic	Mesophilic	NP
Cyanobacteria_bacterium_Yellowstone_A-Prime_NC_007775.fna	2.93277	0.397627	2.65e-06	0.0302848	Cyanobacteria	0.602373	3	Facultative	Specialized	Thermophilic	NP
Cyanothece_ATCC_51142_NC_010546.fna	4.93427	0.621246	1.57e-06	4.03706	Cyanobacteria	0.378754	3	Facultative	Aquatic	Mesophilic	NP
Prochlorococcus_marinus_MIT_9312_NC_007577.fna	1.7092	0.687895	2.58e-06	3.46421	Cyanobacteria	0.312105	3	Aerobic	Aquatic	Mesophilic	NP
Nostoc_punctiforme_PCC_73102_NC_010630.fna	0.123028	0.590752	1.42e-06	3.77843	Cyanobacteria	0.409248	3	Aerobic	Multiple	Mesophilic	NP
Acaryochloris_marina_MBIC11017_NC_009929.fna	0.22668	0.54123	1.31e-06	4.5294	Cyanobacteria	0.45877	3	Aerobic	Aquatic	Mesophilic	NP
Prochlorococcus_marinus_CCMP1375_NC_005042.fna	1.75108	0.635579	1.9e-06	2.77514	Cyanobacteria	0.364421	3	Aerobic	Aquatic	Mesophilic	NP
Prochlorococcus_marinus_AS9601_NC_008816.fna	1.66989	0.686785	2.68e-06	3.74142	Cyanobacteria	0.313215	3	Aerobic	Aquatic	Mesophilic	NP
Nostoc_sp_NC_003267.fna	0.101965	0.589742	1.32e-06	2.60368	Cyanobacteria	0.410258	3	Aerobic	Multiple	Mesophilic	NP
Prochlorococcus_marinus_MED4_NC_005072.fna	1.65799	0.692008	2.44e-06	3.23028	Cyanobacteria	0.307992	3	Aerobic	Aquatic	Mesophilic	NP
Prochlorococcus_marinus_MIT_9303_NC_008820.fna	2.68268	0.499924	2.07e-06	118.697	Cyanobacteria	0.500076	2	Aerobic	Aquatic	Mesophilic	NP
Prochlorococcus_marinus_NATL2A_NC_007335.fna	1.8429	0.64877	2.09e-06	3.58826	Cyanobacteria	0.35123	3	Aerobic	Aquatic	Mesophilic	NP
Prochlorococcus_marinus_MIT_9211_NC_009976.fna	1.68896	0.619868	1.83e-06	2.7685	Cyanobacteria	0.380132	3	Aerobic	Aquatic	Mesophilic	NP
Prochlorococcus_marinus_MIT_9301_NC_009091.fna	1.64188	0.686601	2.73e-06	3.75284	Cyanobacteria	0.313399	3	Aerobic	Aquatic	Mesophilic	NP
Anabaena_variabilis_ATCC_29413_NC_007412.fna	0.300758	0.580467	1.23e-06	5.20344	Cyanobacteria	0.419533	3	Aerobic	Multiple	Mesophilic	NP
Nostoc_punctiforme_PCC_73102_NC_010628.fna	8.23432	0.58585	1.32e-06	4.71965	Cyanobacteria	0.41415	3	Aerobic	Multiple	Mesophilic	NP
Nostoc_punctiforme_PCC_73102_NC_010632.fna	0.254918	0.593454	1.29e-06	4.01788	Cyanobacteria	0.406546	3	Aerobic	Multiple	Mesophilic	NP
Anabaena_variabilis_ATCC_29413_NC_007413.fna	6.36573	0.585786	1.19e-06	4.14526	Cyanobacteria	0.414214	3	Aerobic	Multiple	Mesophilic	NP
Prochlorococcus_marinus_MIT_9313_NC_005071.fna	2.41087	0.492602	2.2e-06	0.661206	Cyanobacteria	0.507398	2	Aerobic	Aquatic	Mesophilic	NP
Nostoc_sp_NC_003272.fna	6.41377	0.586525	1.2e-06	4.08843	Cyanobacteria	0.413475	3	Aerobic	Multiple	Mesophilic	NP
Synechococcus_elongatus_PCC_7942_NC_007604.fna	2.6959	0.4453	2.48e-06	0.014215	Cyanobacteria	0.5547	2	Aerobic	Aquatic	Mesophilic	NP
Cyanothece_ATCC_51142_NC_010547.fna	0.429701	0.614313	1.4e-06	4.30342	Cyanobacteria	0.385687	3	Facultative	Aquatic	Mesophilic	NP
Nostoc_sp_NC_003276.fna	0.408101	0.594858	1.18e-06	3.59591	Cyanobacteria	0.405142	3	Aerobic	Multiple	Mesophilic	NP
Prochlorococcus_marinus_MIT_9515_NC_008817.fna	1.70418	0.692058	2.48e-06	3.43163	Cyanobacteria	0.307942	3	Aerobic	Aquatic	Mesophilic	NP
Nostoc_punctiforme_PCC_73102_NC_010631.fna	0.354564	0.594877	1.47e-06	4.59271	Cyanobacteria	0.405123	3	Aerobic	Multiple	Mesophilic	NP
Synechocystis_PCC6803_NC_005230.fna	0.103307	0.555209	1.99e-06	16.4291	Cyanobacteria	0.444791	3	Aerobic	Aquatic	Mesophilic	NP
Synechocystis_PCC6803_NC_005229.fna	0.119895	0.570499	1.84e-06	9.13823	Cyanobacteria	0.429501	3	Aerobic	Aquatic	Mesophilic	NP
Acaryochloris_marina_MBIC11017_NC_009931.fna	0.172728	0.528733	1.32e-06	7.4007	Cyanobacteria	0.471267	3	Aerobic	Aquatic	Mesophilic	NP
Synechococcus_elongatus_PCC_6301_NC_006576.fna	2.69625	0.445157	2.47e-06	0.0269088	Cyanobacteria	0.554843	2	Aerobic	Aquatic	Mesophilic	NP
Synechocystis_PCC6803_NC_000911.fna	3.57347	0.522797	2.83e-06	82.6717	Cyanobacteria	0.477203	3	Aerobic	Aquatic	Mesophilic	NP
Nostoc_sp_NC_003240.fna	0.186614	0.59772	1.34e-06	5.26268	Cyanobacteria	0.40228	3	Aerobic	Multiple	Mesophilic	NP
Prochlorococcus_marinus_MIT_9215_NC_009840.fna	1.73879	0.68855	2.72e-06	3.75987	Cyanobacteria	0.31145	3	Aerobic	Aquatic	Mesophilic	NP
Thermosynechococcus_elongatus_NC_004113.fna	2.59386	0.460821	1.96e-06	2.69521	Cyanobacteria	0.539179	3	Anaerobic	Specialized	Thermophilic	NP
Synechococcus_sp_WH8102_NC_005070.fna	2.43443	0.405874	2.59e-06	0.40645	Cyanobacteria	0.594126	6	Aerobic	Aquatic	Mesophilic	NP
Gloeobacter_violaceus_NC_005125.fna	4.65902	0.380021	1.8e-06	0.0105952	Cyanobacteria	0.619979	6	Aerobic	Terrestial	Mesophilic	NP
Synechococcus_CC9605_NC_007516.fna	2.51066	0.407824	2.51e-06	0.244279	Cyanobacteria	0.592176	6	Aerobic	Aquatic	Mesophilic	NP
Acaryochloris_marina_MBIC11017_NC_009926.fna	0.374161	0.526517	1.3e-06	7.90343	Cyanobacteria	0.473483	3	Aerobic	Aquatic	Mesophilic	NP
Acaryochloris_marina_MBIC11017_NC_009928.fna	0.273121	0.548098	1.22e-06	3.97311	Cyanobacteria	0.451902	3	Aerobic	Aquatic	Mesophilic	NP
Synechococcus_CC9902_NC_007513.fna	2.23483	0.458355	2.08e-06	1.39955	Cyanobacteria	0.541645	2	Aerobic	Aquatic	Mesophilic	NP
Acaryochloris_marina_MBIC11017_NC_009927.fna	0.356087	0.546633	1.22e-06	6.0913	Cyanobacteria	0.453367	3	Aerobic	Aquatic	Mesophilic	NP
Acaryochloris_marina_MBIC11017_NC_009930.fna	0.177162	0.553245	1.32e-06	3.45232	Cyanobacteria	0.446755	3	Aerobic	Aquatic	Mesophilic	NP
Thermus_thermophilus_HB27_NC_005835.fna	1.89488	0.305627	7.09e-06	0.54085	Deinococcus-Thermus	0.694373	1	Aerobic	Specialized	Thermophilic	NP
Thermus_thermophilus_HB27_NC_005838.fna	0.232605	0.308373	6.97e-06	0.42084	Deinococcus-Thermus	0.691627	1	Aerobic	Specialized	Thermophilic	NP
Deinococcus_geothermalis_DSM_11300_NC_008010.fna	0.574127	0.342962	1.4e-06	0.551424	Deinococcus-Thermus	0.657038	6	Aerobic	Aquatic	Mesophilic	NP
Deinococcus_geothermalis_DSM_11300_NC_008025.fna	2.4672	0.333638	1.58e-06	0.538563	Deinococcus-Thermus	0.666362	6	Aerobic	Aquatic	Mesophilic	NP
Deinococcus_radiodurans_NC_001264.fna	0.412348	0.333109	2.26e-06	0.203681	Deinococcus-Thermus	0.666891	6	Aerobic	Terrestial	Mesophilic	NP
Thermus_thermophilus_HB8_NC_006461.fna	1.84974	0.304818	7.13e-06	0.617657	Deinococcus-Thermus	0.695182	1	Aerobic	Specialized	Thermophilic	NP
Deinococcus_radiodurans_NC_000958.fna	0.177466	0.368071	1.87e-06	0.0558667	Deinococcus-Thermus	0.631929	6	Aerobic	Terrestial	Mesophilic	NP
Deinococcus_radiodurans_NC_001263.fna	2.64864	0.329873	2.17e-06	0.145136	Deinococcus-Thermus	0.670127	6	Aerobic	Terrestial	Mesophilic	NP
Thermus_thermophilus_HB8_NC_006462.fna	0.256992	0.306438	6.76e-06	0.463551	Deinococcus-Thermus	0.693562	1	Aerobic	Specialized	Thermophilic	NP
Geobacter_uraniumreducens_Rf4_NC_009483.fna	5.13636	0.457618	1.59e-06	5.98224	Deltaproteobacteria	0.542382	6	Aerobic	Multiple	Mesophilic	NP
Pelobacter_propionicus_DSM_2379_NC_008609.fna	4.008	0.409758	1.64e-06	0.000233342	Deltaproteobacteria	0.590242	6	Anaerobic	Multiple	Mesophilic	NP
Candidatus_Desulfococcus_oleovorans_Hxd3_NC_009943.fna	3.94417	0.438314	3.3e-06	16.0449	Deltaproteobacteria	0.561686	6	Aerobic	Aquatic	Mesophilic	NP
Myxococcus_xanthus_DK_1622_NC_008095.fna	9.13976	0.311088	2.57e-06	1.1538	Deltaproteobacteria	0.688912	5	Aerobic	Terrestial	Mesophilic	NP
Lawsonia_intracellularis_PHE_MN1-00_NC_008014.fna	0.194553	0.670907	1.75e-06	3.03819	Deltaproteobacteria	0.329093	1	Aerobic	HA	Mesophilic	P
Geobacter_sulfurreducens_NC_002939.fna	3.81414	0.390627	1.46e-06	0.0717376	Deltaproteobacteria	0.609373	6	Anaerobic	Multiple	Mesophilic	NP
Desulfotalea_psychrophila_LSv54_NC_006138.fna	3.52338	0.531888	1.89e-06	77.6224	Deltaproteobacteria	0.468112	3	Anaerobic	Specialized	Psychrophilic	NP
Syntrophobacter_fumaroxidans_MPOB_NC_008554.fna	4.99025	0.400513	1.92e-06	0.00229552	Deltaproteobacteria	0.599487	6	Anaerobic	Aquatic	Mesophilic	NP
Bdellovibrio_bacteriovorus_NC_005363.fna	3.78295	0.493545	2.63e-06	998.554	Deltaproteobacteria	0.506455	6	Aerobic	Multiple	Mesophilic	P
Desulfovibrio_vulgaris_Hildenborough_NC_002937.fna	3.57086	0.368574	1.91e-06	0.899698	Deltaproteobacteria	0.631426	5	Anaerobic	Multiple	Mesophilic	NP
Syntrophus_aciditrophicus_SB_NC_007759.fna	3.1793	0.4854	2.77e-06	122.345	Deltaproteobacteria	0.5146	6	Anaerobic	Multiple	Mesophilic	NP
Desulfovibrio_desulfuricans_G20_NC_007519.fna	3.73023	0.421639	2.82e-06	1.93581	Deltaproteobacteria	0.578361	2	Anaerobic	Multiple	Mesophilic	NP
Pelobacter_carbinolicus_NC_007498.fna	3.66589	0.448863	1.95e-06	8.59478	Deltaproteobacteria	0.551137	6	Anaerobic	Aquatic	Mesophilic	NP
Desulfotalea_psychrophila_LSv54_NC_006139.fna	0.121587	0.563934	1.48e-06	30.3985	Deltaproteobacteria	0.436066	3	Anaerobic	Specialized	Psychrophilic	NP
Anaeromyxobacter_dehalogenans_2CP-C_NC_007760.fna	5.01348	0.250947	6.68e-06	1.0916	Deltaproteobacteria	0.749053	5	Facultative	Terrestial	Mesophilic	NP
Desulfovibrio_vulgaris_Hildenborough_NC_005863.fna	0.202301	0.343152	2.19e-06	1.0842	Deltaproteobacteria	0.656848	5	Anaerobic	Multiple	Mesophilic	NP
Anaeromyxobacter_Fw109-5_NC_009675.fna	5.27799	0.264686	6.73e-06	1.11082	Deltaproteobacteria	0.735314	5	Facultative	Terrestial	Mesophilic	NP
Geobacter_metallireducens_GS_15_NC_007517.fna	3.99742	0.404905	1.61e-06	0.00808676	Deltaproteobacteria	0.595095	6	Anaerobic	Aquatic	Mesophilic	NP
Geobacter_lovleyi_SZ_NC_010814.fna	3.91776	0.452295	2.58e-06	1.27997	Deltaproteobacteria	0.547705	2	Anaerobic	Multiple	Mesophilic	NP
Lawsonia_intracellularis_PHE_MN1_00_NC_008011.fna	1.45762	0.667155	1.22e-06	2.67713	Deltaproteobacteria	0.332845	1	Facultative	HA	Mesophilic	P
Pelobacter_propionicus_DSM_2379_NC_008607.fna	0.202397	0.519034	1.36e-06	4063.85	Deltaproteobacteria	0.480966	6	Anaerobic	Multiple	Mesophilic	NP
Sorangium_cellulosum__So_ce_56__NC_010162.fna	13.0338	0.286243	5.8e-06	1.0371	Deltaproteobacteria	0.713757	5	Aerobic	Terrestial	Mesophilic	NP
Arcobacter_butzleri_RM4018_NC_009850.fna	2.34125	0.729548	4.03e-06	3.79563	Epsilonproteobacteria	0.270452	3	Aerobic	Multiple	Mesophilic	P
Campylobacter_hominis_ATCC_BAA-381_NC_009714.fna	1.71127	0.682668	7.25e-06	9.68713	Epsilonproteobacteria	0.317332	2	Anaerobic	HA	Mesophilic	P
Campylobacter_jejuni_81116_NC_009839.fna	1.62811	0.694585	5.82e-06	6.83286	Epsilonproteobacteria	0.305415	3	Aerobic	Multiple	Mesophilic	P
Campylobacter_jejuni_doylei_269_97_NC_009707.fna	1.84511	0.694267	5.68e-06	6.75651	Epsilonproteobacteria	0.305733	3	Aerobic	Multiple	Mesophilic	P
Helicobacter_pylori_HPAG1_NC_008086.fna	1.59637	0.609175	5.83e-06	18.9608	Epsilonproteobacteria	0.390825	3	Aerobic	HA	Mesophilic	P
Campylobacter_jejuni_NC_002163.fna	1.64148	0.694514	5.78e-06	6.7923	Epsilonproteobacteria	0.305486	3	Aerobic	Multiple	Mesophilic	P
Campylobacter_jejuni_RM1221_NC_003912.fna	1.77783	0.696939	5.8e-06	6.69174	Epsilonproteobacteria	0.303061	3	Aerobic	Multiple	Mesophilic	P
Campylobacter_concisus_13826_NC_009802.fna	2.05201	0.60571	5.34e-06	14.0651	Epsilonproteobacteria	0.39429	2	Aerobic	HA	Mesophilic	P
Sulfurovum_NBC37-1_NC_009663.fna	2.56228	0.561285	1.99e-06	15.0443	Epsilonproteobacteria	0.438715	3	Facultative	Specialized	Mesophilic	NP
Campylobacter_fetus_82-40_NC_008599.fna	1.77361	0.666925	3.56e-06	6.32555	Epsilonproteobacteria	0.333075	3	Aerobic	HA	Mesophilic	P
Helicobacter_hepaticus_NC_004917.fna	1.79915	0.640687	3.25e-06	5.41483	Epsilonproteobacteria	0.359313	3	Aerobic	HA	Mesophilic	P
Helicobacter_acinonychis_Sheeba_NC_008229.fna	1.55393	0.618225	5.55e-06	17.5602	Epsilonproteobacteria	0.381775	3	Aerobic	HA	Mesophilic	P
Wolinella_succinogenes_NC_005090.fna	2.11036	0.51542	4.61e-06	201.45	Epsilonproteobacteria	0.48458	3	Aerobic	HA	Mesophilic	NP
Campylobacter_curvus_525_92_NC_009715.fna	1.97126	0.554647	5.28e-06	45.0147	Epsilonproteobacteria	0.445353	2	Aerobic	HA	Mesophilic	P
Campylobacter_jejuni_81-176_NC_008787.fna	1.61655	0.693796	5.78e-06	6.84053	Epsilonproteobacteria	0.306204	3	Aerobic	Multiple	Mesophilic	P
Nitratiruptor_SB155-2_NC_009662.fna	1.87793	0.603114	4.02e-06	16.8747	Epsilonproteobacteria	0.396886	3	Anaerobic	Specialized	Thermophilic	NP
Helicobacter_pylori_26695_NC_000915.fna	1.66787	0.611243	5.76e-06	17.0956	Epsilonproteobacteria	0.388757	3	Aerobic	HA	Mesophilic	P
Streptococcus_pyogenes_MGAS5005_NC_007297.fna	1.83855	0.614656	1.77e-06	5.48038	Firmicutes	0.385344	3	Facultative	HA	Mesophilic	P
Clostridium_perfringens_ATCC_13124_NC_008261.fna	3.25668	0.716208	1.72e-06	1.68421	Firmicutes	0.283792	1	Anaerobic	Multiple	Mesophilic	P
Ureaplasma_urealyticum_NC_002162.fna	0.751719	0.745003	3.33e-06	2.64547	Firmicutes	0.254997	3	Facultative	HA	Mesophilic	P
Ureaplasma_parvum_serovar_3_ATCC_27815_NC_010503.fna	0.751679	0.745035	3.33e-06	2.64715	Firmicutes	0.254965	3	Facultative	HA	Mesophilic	P
Acholeplasma_laidlawii_PG_8A_NC_010163.fna	1.49699	0.680722	9.87e-07	1.37096	Firmicutes	0.319278	3	Facultative	Specialized	Mesophilic	NP
Carboxydothermus_hydrogenoformans_Z2901_NC_007503.fna	2.40152	0.579503	4.7e-06	28.2765	Firmicutes	0.420497	3	Anaerobic	Specialized	Thermophilic	NP
Syntrophomonas_wolfei_Goettingen_NC_008346.fna	2.9362	0.551341	2.15e-06	16.9823	Firmicutes	0.448659	3	Anaerobic	Multiple	Mesophilic	NP
Streptococcus_pyogenes_MGAS10270_NC_008022.fna	1.92825	0.615701	1.75e-06	5.66969	Firmicutes	0.384299	3	Facultative	HA	Mesophilic	P
Bacillus_halodurans_NC_002570.fna	4.20235	0.563145	1.68e-06	13.3679	Firmicutes	0.436855	6	Facultative	Multiple	Mesophilic	NP
Bacillus_cereus_ZK_NC_006274.fna	5.30091	0.646481	1.23e-06	3.1922	Firmicutes	0.353519	3	Facultative	Multiple	Mesophilic	P
Clostridium_botulinum_A3_Loch_Maree_NC_010520.fna	3.99291	0.716891	1.64e-06	2.13531	Firmicutes	0.283109	1	Anaerobic	Multiple	Mesophilic	P
Streptococcus_pyogenes_MGAS10394_NC_006086.fna	1.89988	0.613149	1.74e-06	5.50183	Firmicutes	0.386851	3	Facultative	HA	Mesophilic	P
Streptococcus_pyogenes_MGAS2096_NC_008023.fna	1.86035	0.612708	1.75e-06	5.65802	Firmicutes	0.387292	3	Facultative	HA	Mesophilic	P
Streptococcus_pyogenes_MGAS315_NC_004070.fna	1.90052	0.614073	1.76e-06	5.53276	Firmicutes	0.385927	3	Facultative	HA	Mesophilic	P
Bacillus_cereus_ZK_NC_007103.fna	0.46637	0.668778	1.12e-06	3.09863	Firmicutes	0.331222	3	Facultative	Multiple	Mesophilic	P
Staphylococcus_aureus_NCTC_8325_NC_007795.fna	2.82136	0.671317	9.82e-07	1.50527	Firmicutes	0.328683	3	Facultative	HA	Mesophilic	P
Bacillus_weihenstephanensis_KBAB4_NC_010184.fna	5.26278	0.644384	1.21e-06	3.19844	Firmicutes	0.355616	3	Aerobic	Terrestial	Mesophilic	P
Clostridium_tetani_E88_NC_004557.fna	2.79925	0.712507	1.78e-06	2.15216	Firmicutes	0.287493	1	Anaerobic	Multiple	Mesophilic	P
Symbiobacterium_thermophilum_IAM14863_NC_006177.fna	3.56614	0.313316	1.9e-06	1.03142	Firmicutes	0.686684	5	Aerobic	Specialized	Thermophilic	NP
Caldicellulosiruptor_saccharolyticus_DSM_8903_NC_009437.fna	2.97027	0.647459	3.1e-06	6.75167	Firmicutes	0.352541	3	Anaerobic	Specialized	Thermophilic	NP
Streptococcus_thermophilus_CNRZ1066_NC_006449.fna	1.79623	0.609186	1.47e-06	3.96854	Firmicutes	0.390814	3	Facultative	HA	Mesophilic	P
Mycoplasma_penetrans_NC_004432.fna	1.35863	0.742825	2.72e-06	2.10871	Firmicutes	0.257175	3	Facultative	HA	Mesophilic	P
Staphylococcus_haemolyticus_NC_007168.fna	2.68501	0.672074	7.6e-07	1.26964	Firmicutes	0.327926	3	Facultative	HA	Mesophilic	P
Lactobacillus_fermentum_IFO_3956_NC_010610.fna	2.09869	0.485309	1.94e-06	23.3021	Firmicutes	0.514691	3	Facultative	Multiple	Mesophilic	NP
Alkaliphilus_metalliredigens_QYMF_NC_009633.fna	4.92957	0.63178	1.29e-06	3.23938	Firmicutes	0.36822	3	Anaerobic	Aquatic	Mesophilic	NP
Enterococcus_faecalis_V583_NC_004668.fna	3.21803	0.624726	2.36e-06	6.98626	Firmicutes	0.375274	3	Anaerobic	Multiple	Mesophilic	P
Mycoplasma_gallisepticum_NC_004829.fna	0.996422	0.6855	2.44e-06	2.1249	Firmicutes	0.3145	3	Facultative	HA	Mesophilic	P
Streptococcus_sanguinis_SK36_NC_009009.fna	2.38843	0.565998	2.19e-06	9.81534	Firmicutes	0.434002	3	Facultative	HA	Mesophilic	P
Streptococcus_suis_05ZYH33_NC_009442.fna	2.09631	0.588903	1.67e-06	5.84627	Firmicutes	0.411097	3	Facultative	HA	Mesophilic	P
Staphylococcus_saprophyticus_NC_007350.fna	2.51658	0.667601	8.81e-07	1.68008	Firmicutes	0.332399	3	Facultative	HA	Mesophilic	P
Streptococcus_pyogenes_MGAS9429_NC_008021.fna	1.83647	0.61462	1.77e-06	5.7903	Firmicutes	0.38538	3	Facultative	HA	Mesophilic	P
Bacillus_licheniformis_DSM_13_NC_006322.fna	4.22264	0.538053	3.48e-06	65.4616	Firmicutes	0.461947	6	Facultative	Terrestial	Mesophilic	P
Streptococcus_pyogenes_SSI-1_NC_004606.fna	1.89427	0.614497	1.77e-06	5.98071	Firmicutes	0.385503	3	Facultative	HA	Mesophilic	P
Streptococcus_thermophilus_LMG_18311_NC_006448.fna	1.79685	0.609083	1.46e-06	3.91653	Firmicutes	0.390917	3	Facultative	HA	Mesophilic	P
Streptococcus_suis_98HAH33_NC_009443.fna	2.0957	0.588866	1.67e-06	5.85881	Firmicutes	0.411134	3	Facultative	HA	Mesophilic	P
Lysinibacillus_sphaericus_C3_41_NC_010382.fna	4.63982	0.627107	1.15e-06	3.9239	Firmicutes	0.372893	3	Aerobic	Specialized	Mesophilic	P
Oceanobacillus_iheyensis_NC_004193.fna	3.63053	0.643187	9.3e-07	2.24509	Firmicutes	0.356813	3	Aerobic	Multiple	Mesophilic	NP
Bacillus_subtilis_NC_000964.fna	4.21463	0.564822	2.61e-06	18.5867	Firmicutes	0.435178	6	Facultative	Terrestial	Mesophilic	NP
Bacillus_thuringiensis_Al_Hakam_NC_008600.fna	5.25709	0.645739	1.22e-06	3.25288	Firmicutes	0.354261	3	Aerobic	Multiple	Mesophilic	P
Staphylococcus_aureus_RF122_NC_007622.fna	2.74253	0.672213	9.68e-07	1.53958	Firmicutes	0.327787	3	Facultative	HA	Mesophilic	P
Clostridium_botulinum_A_NC_009495.fna	3.88692	0.717553	1.69e-06	2.1405	Firmicutes	0.282447	1	Anaerobic	Multiple	Mesophilic	P
Staphylococcus_aureus_N315_NC_002745.fna	2.81482	0.671565	9.79e-07	1.50335	Firmicutes	0.328435	3	Facultative	HA	Mesophilic	P
Clostridium_botulinum_A_Hall_NC_009698.fna	3.76056	0.718153	1.69e-06	2.13863	Firmicutes	0.281847	1	Anaerobic	Multiple	Mesophilic	P
Streptococcus_pyogenes_MGAS10750_NC_008024.fna	1.93711	0.616841	1.75e-06	5.74503	Firmicutes	0.383159	3	Facultative	HA	Mesophilic	P
Clostridium_difficile_630_NC_009089.fna	4.29025	0.709395	1.21e-06	1.99811	Firmicutes	0.290605	1	Anaerobic	Multiple	Mesophilic	P
Thermoanaerobacter_tengcongensis_NC_003869.fna	2.68945	0.624291	2.94e-06	7.69968	Firmicutes	0.375709	1	Anaerobic	Aquatic	Thermophilic	NP
Thermoanaerobacter_X514_NC_010320.fna	2.45726	0.654813	2.4e-06	6.11241	Firmicutes	0.345187	1	Anaerobic	Aquatic	Thermophilic	NP
Staphylococcus_epidermidis_ATCC_12228_NC_004461.fna	2.49928	0.679048	7.78e-07	1.61851	Firmicutes	0.320952	3	Facultative	HA	Mesophilic	P
Thermoanaerobacter_pseudethanolicus_ATCC_33223_NC_010321.fna	2.36282	0.654872	2.44e-06	5.54561	Firmicutes	0.345128	1	Anaerobic	Aquatic	Thermophilic	NP
Staphylococcus_epidermidis_RP62A_NC_002976.fna	2.61653	0.678486	7.62e-07	1.52646	Firmicutes	0.321514	3	Facultative	HA	Mesophilic	P
Clostridium_acetobutylicum_NC_003030.fna	3.94088	0.690742	1.35e-06	2.37852	Firmicutes	0.309258	1	Anaerobic	HA	Mesophilic	NP
Staphylococcus_aureus_aureus_MSSA476_NC_002953.fna	2.7998	0.671496	9.88e-07	1.54999	Firmicutes	0.328504	3	Facultative	HA	Mesophilic	P
Staphylococcus_aureus_COL_NC_002951.fna	2.80942	0.671825	9.88e-07	1.56142	Firmicutes	0.328175	3	Facultative	HA	Mesophilic	P
Mycoplasma_hyopneumoniae_7448_NC_007332.fna	0.920079	0.715111	8.82e-06	8.18422	Firmicutes	0.284889	3	Facultative	HA	Mesophilic	P
Streptococcus_pneumoniae_TIGR4_NC_003028.fna	2.16084	0.603029	1.86e-06	5.06027	Firmicutes	0.396971	3	Facultative	HA	Mesophilic	P
Clostridium_botulinum_A_ATCC_19397_NC_009697.fna	3.86345	0.717947	1.69e-06	2.10781	Firmicutes	0.282053	1	Anaerobic	Multiple	Mesophilic	P
Alkaliphilus_oremlandii_OhILAs_NC_009922.fna	3.12356	0.637427	1.49e-06	3.29808	Firmicutes	0.362573	3	Anaerobic	Aquatic	Mesophilic	NP
Bacillus_anthracis_Ames_NC_003997.fna	5.22729	0.646232	1.24e-06	3.1752	Firmicutes	0.353768	3	Facultative	Multiple	Mesophilic	P
Mycoplasma_mycoides_NC_005364.fna	1.2117	0.760343	3.06e-06	2.47418	Firmicutes	0.239657	3	Anaerobic	HA	Mesophilic	P
Staphylococcus_aureus_aureus_MRSA252_NC_002952.fna	2.90262	0.671928	9.79e-07	1.55276	Firmicutes	0.328072	3	Facultative	HA	Mesophilic	P
Clostridium_beijerinckii_NCIMB_8052_NC_009617.fna	6.00063	0.701444	1.01e-06	1.63625	Firmicutes	0.298556	1	Anaerobic	Multiple	Mesophilic	NP
Staphylococcus_aureus_Mu50_NC_002758.fna	2.87853	0.671222	9.71e-07	1.53153	Firmicutes	0.328778	3	Facultative	HA	Mesophilic	P
Clostridium_perfringens_NC_003366.fna	3.03143	0.714339	1.71e-06	1.6573	Firmicutes	0.285661	1	Anaerobic	Multiple	Mesophilic	P
Bacillus_clausii_KSM-K16_NC_006582.fna	4.30387	0.552467	2.32e-06	22.6911	Firmicutes	0.447533	2	Facultative	Terrestial	Mesophilic	NP
Bacillus_anthracis_Ames_0581_NC_007322.fna	0.181677	0.674703	1.1e-06	2.97398	Firmicutes	0.325297	3	Facultative	Multiple	Mesophilic	P
Streptococcus_mutans_NC_004350.fna	2.03092	0.63175	2.16e-06	5.01562	Firmicutes	0.36825	3	Facultative	HA	Mesophilic	P
Streptococcus_pneumoniae_R6_NC_003098.fna	2.03862	0.60284	1.88e-06	5.04479	Firmicutes	0.39716	3	Facultative	HA	Mesophilic	P
Bacillus_amyloliquefaciens_FZB42_NC_009725.fna	3.91859	0.535243	3.37e-06	69.3291	Firmicutes	0.464757	6	Aerobic	Terrestial	Mesophilic	NP
Bacillus_cereus_ATCC_10987_NC_005707.fna	0.208369	0.665521	1.05e-06	2.64115	Firmicutes	0.334479	3	Facultative	Multiple	Mesophilic	P
Clostridium_perfringens_SM101_NC_008262.fna	2.89739	0.71751	1.66e-06	1.70351	Firmicutes	0.28249	1	Anaerobic	Multiple	Mesophilic	P
Bacillus_cereus_cytotoxis_NVH_391-98_NC_009674.fna	4.08702	0.641232	1.56e-06	3.80195	Firmicutes	0.358768	3	Facultative	Multiple	Mesophilic	P
Bacillus_anthracis_Ames_0581_NC_007530.fna	5.22742	0.646228	1.24e-06	3.17552	Firmicutes	0.353772	3	Facultative	Multiple	Mesophilic	P
Bacillus_anthracis_str_Sterne_NC_005945.fna	5.22866	0.646206	1.24e-06	3.17351	Firmicutes	0.353794	3	Facultative	Multiple	Mesophilic	P
Bacillus_cereus_ATCC_10987_NC_003909.fna	5.22428	0.644167	1.24e-06	3.32991	Firmicutes	0.355833	3	Facultative	Multiple	Mesophilic	P
Clostridium_botulinum_B_Eklund_17B_NC_010674.fna	3.80033	0.724886	1.03e-06	1.61246	Firmicutes	0.275114	1	Anaerobic	Multiple	Mesophilic	NP
Aster_yellows_witches-broom_phytoplasma_AYWB_NC_007716.fna	0.706569	0.731137	6.96e-06	6.47877	Firmicutes	0.268863	3	Aerobic	HA	Mesophilic	P
Streptococcus_agalactiae_2603_NC_004116.fna	2.16027	0.643534	1.29e-06	3.37493	Firmicutes	0.356466	3	Facultative	HA	Mesophilic	P
Bacillus_pumilus_SAFR-032_NC_009848.fna	3.70446	0.587131	2.32e-06	8.64849	Firmicutes	0.412869	6	Aerobic	Terrestial	Mesophilic	NP
Clostridium_botulinum_A3_Loch_Maree_NC_010418.fna	0.266785	0.74364	8.93e-07	1.2596	Firmicutes	0.25636	1	Anaerobic	Multiple	Mesophilic	P
Bacillus_licheniformis_ATCC_14580_NC_006270.fna	4.2226	0.538056	3.48e-06	65.6839	Firmicutes	0.461944	6	Facultative	Terrestial	Mesophilic	P
Clostridium_kluyveri_DSM_555_NC_009706.fna	3.96462	0.679796	1.65e-06	2.68369	Firmicutes	0.320204	1	Anaerobic	Aquatic	Mesophilic	NP
Clostridium_novyi_NT_NC_008593.fna	2.54772	0.711443	1.4e-06	2.15357	Firmicutes	0.288557	1	Anaerobic	Terrestial	Mesophilic	NP
Clostridium_phytofermentans_ISDg_NC_010001.fna	4.84759	0.646515	8.82e-07	2.06727	Firmicutes	0.353485	3	Anaerobic	Terrestial	Mesophilic	NP
Clostridium_botulinum_B1_Okra_NC_010516.fna	3.95823	0.716641	1.65e-06	2.12232	Firmicutes	0.283359	1	Anaerobic	Multiple	Mesophilic	P
Streptococcus_agalactiae_A909_NC_007432.fna	2.12784	0.643776	1.28e-06	3.44304	Firmicutes	0.356224	3	Facultative	HA	Mesophilic	P
Streptococcus_gordonii_Challis_substr_CH1_NC_009785.fna	2.19666	0.594932	1.93e-06	6.6	Firmicutes	0.405068	3	Facultative	HA	Mesophilic	P
Candidatus_Desulforudis_audaxviator_MP104C_NC_010424.fna	2.34948	0.391529	1.73e-06	0.0637928	Firmicutes	0.608471	6	Anaerobic	Specialized	Mesophilic	NP
Mycoplasma_genitalium_NC_000908.fna	0.580076	0.683109	4.28e-06	4.46962	Firmicutes	0.316891	3	Facultative	HA	Mesophilic	P
Mycoplasma_capricolum_ATCC_27343_NC_007633.fna	1.01002	0.762296	3.16e-06	2.54036	Firmicutes	0.237704	3	Facultative	HA	Mesophilic	P
Lactobacillus_gasseri_ATCC_33323_NC_008530.fna	1.89436	0.647404	1.75e-06	2.97582	Firmicutes	0.352596	3	Facultative	HA	Mesophilic	NP
Mycoplasma_pneumonia_NC_000912.fna	0.816394	0.59992	2.98e-06	7.44965	Firmicutes	0.40008	3	Facultative	HA	Mesophilic	P
Mycoplasma_mobile_163K_NC_006908.fna	0.777079	0.750487	6.13e-06	3.85445	Firmicutes	0.249513	3	Facultative	HA	Mesophilic	P
Mycoplasma_hyopneumoniae_J_NC_007295.fna	0.897405	0.714778	8.77e-06	8.28953	Firmicutes	0.285222	3	Facultative	HA	Mesophilic	P
Finegoldia_magna_ATCC_29328_NC_010376.fna	1.79758	0.676872	2.47e-06	3.36365	Firmicutes	0.323128	3	Anaerobic	Multiple	Mesophilic	P
Lactobacillus_helveticus_DPC_4571_NC_010080.fna	2.08093	0.62923	1.75e-06	3.35245	Firmicutes	0.37077	2	Facultative	Multiple	Mesophilic	NP
Onion_yellows_phytoplasma_NC_005303.fna	0.860631	0.72263	6.14e-06	6.36367	Firmicutes	0.27737	3	Aerobic	HA	Mesophilic	P
Moorella_thermoacetica_ATCC_39073_NC_007644.fna	2.62878	0.442085	3.25e-06	3.83673	Firmicutes	0.557915	3	Anaerobic	Aquatic	Thermophilic	NP
Finegoldia_magna_ATCC_29328_NC_010371.fna	0.189163	0.702738	1.71e-06	1.62051	Firmicutes	0.297262	3	Anaerobic	Multiple	Mesophilic	P
Mesoplasma_florum_L1_NC_006055.fna	0.793224	0.729795	2.83e-06	2.50818	Firmicutes	0.270205	3	Facultative	HA	Mesophilic	P
Lactobacillus_acidophilus_NCFM_NC_006814.fna	1.99356	0.652853	1.5e-06	2.58895	Firmicutes	0.347147	3	Facultative	Multiple	Mesophilic	NP
Lactobacillus_casei_ATCC_334_NC_008526.fna	2.89526	0.533805	2.22e-06	23.1908	Firmicutes	0.466195	2	Facultative	Multiple	Mesophilic	NP
Clostridium_thermocellum_ATCC_27405_NC_009012.fna	3.8433	0.610134	2.33e-06	7.33776	Firmicutes	0.389866	3	Anaerobic	Multiple	Thermophilic	NP
Bacillus_weihenstephanensis_KBAB4_NC_010180.fna	0.417054	0.663346	9.23e-07	2.76025	Firmicutes	0.336654	3	Aerobic	Terrestial	Mesophilic	P
Oenococcus_oeni_PSU-1_NC_008528.fna	1.78052	0.621111	3.5e-06	9.39706	Firmicutes	0.378889	2	Facultative	Multiple	Mesophilic	NP
Mycoplasma_synoviae_53_NC_007294.fna	0.799476	0.715048	4.24e-06	3.74016	Firmicutes	0.284952	3	Facultative	HA	Mesophilic	P
Streptococcus_pyogenes_M1_GAS_NC_002737.fna	1.85244	0.614865	1.78e-06	5.78543	Firmicutes	0.385135	3	Facultative	HA	Mesophilic	P
Lactobacillus_plantarum_NC_004567.fna	3.30827	0.555333	1.49e-06	4.11721	Firmicutes	0.444667	2	Facultative	Multiple	Mesophilic	NP
Mycoplasma_pulmonis_NC_002771.fna	0.963879	0.733635	7.38e-06	5.81038	Firmicutes	0.266365	3	Facultative	HA	Mesophilic	P
Lactobacillus_delbrueckii_bulgaricus_NC_008054.fna	1.865	0.50281	2.97e-06	1935.14	Firmicutes	0.49719	3	Facultative	Multiple	Mesophilic	NP
Streptococcus_agalactiae_NEM316_NC_004368.fna	2.21149	0.643726	1.33e-06	3.38347	Firmicutes	0.356274	3	Facultative	HA	Mesophilic	P
Staphylococcus_aureus_MW2_NC_003923.fna	2.82046	0.671704	9.88e-07	1.53588	Firmicutes	0.328296	3	Facultative	HA	Mesophilic	P
Leuconostoc_citreum_KM20_NC_010471.fna	1.79628	0.610109	1.79e-06	4.01041	Firmicutes	0.389891	2	Facultative	Specialized	Mesophilic	NP
Listeria_monocytogenes_4b_F2365_NC_002973.fna	2.90519	0.619588	2.01e-06	7.08515	Firmicutes	0.380412	2	Facultative	Multiple	Mesophilic	NP
Lactobacillus_salivarius_UCC118_NC_007929.fna	1.82711	0.670588	1.1e-06	1.86756	Firmicutes	0.329412	3	Facultative	HA	Mesophilic	NP
Mycoplasma_agalactiae_PG2_NC_009497.fna	0.877438	0.702929	2.59e-06	2.94094	Firmicutes	0.297071	3	Facultative	HA	Mesophilic	P
Listeria_innocua_NC_003212.fna	3.01121	0.62561	1.98e-06	6.49724	Firmicutes	0.37439	2	Facultative	Multiple	Mesophilic	NP
Leuconostoc_mesenteroides_ATCC_8293_NC_008531.fna	2.0384	0.622897	1.59e-06	3.59372	Firmicutes	0.377103	2	Facultative	Specialized	Mesophilic	NP
Lactococcus_lactis_NC_002662.fna	2.36559	0.646706	2.91e-06	5.35399	Firmicutes	0.353294	3	Facultative	Multiple	Mesophilic	NP
Lactococcus_lactis_cremoris_SK11_NC_008527.fna	2.43859	0.641443	2.81e-06	5.77153	Firmicutes	0.358557	3	Facultative	Multiple	Mesophilic	NP
Lactococcus_lactis_cremoris_MG1363_NC_009004.fna	2.52948	0.642544	2.8e-06	5.70314	Firmicutes	0.357456	3	Facultative	Multiple	Mesophilic	NP
Staphylococcus_aureus_USA300_NC_007793.fna	2.87277	0.67249	9.81e-07	1.53368	Firmicutes	0.32751	3	Facultative	HA	Mesophilic	P
Clostridium_acetobutylicum_NC_001988.fna	0.192	0.690885	1.16e-06	2.44249	Firmicutes	0.309115	1	Anaerobic	HA	Mesophilic	NP
Streptococcus_pyogenes_MGAS8232_NC_003485.fna	1.89502	0.614534	1.76e-06	5.64829	Firmicutes	0.385466	3	Facultative	HA	Mesophilic	P
Lactobacillus_johnsonii_NCC_533_NC_005362.fna	1.99268	0.653888	1.6e-06	2.86603	Firmicutes	0.346112	3	Facultative	HA	Mesophilic	NP
Geobacillus_kaustophilus_HTA426_NC_006510.fna	3.54478	0.479138	3.9e-06	128.211	Firmicutes	0.520862	6	Aerobic	Aquatic	Thermophilic	NP
Geobacillus_thermodenitrificans_NG80-2_NC_009328.fna	3.55032	0.509903	3e-06	800.403	Firmicutes	0.490097	6	Facultative	Specialized	Thermophilic	NP
Clostridium_botulinum_F_Langeland_NC_009699.fna	3.99539	0.716909	1.65e-06	2.10448	Firmicutes	0.283091	1	Anaerobic	Multiple	Mesophilic	P
Lactobacillus_reuteri_F275_NC_009513.fna	1.99962	0.611274	1.36e-06	2.64614	Firmicutes	0.388726	3	Facultative	HA	Mesophilic	NP
Streptococcus_pyogenes_MGAS6180_NC_007296.fna	1.89757	0.616468	1.77e-06	5.33697	Firmicutes	0.383532	3	Facultative	HA	Mesophilic	P
Lysinibacillus_sphaericus_C3_41_NC_010381.fna	0.177642	0.66898	9.08e-07	2.65581	Firmicutes	0.33102	3	Aerobic	Specialized	Mesophilic	P
Listeria_welshimeri_serovar_6b_SLCC5334_NC_008555.fna	2.81413	0.63648	1.99e-06	5.75395	Firmicutes	0.36352	3	Facultative	Multiple	Mesophilic	NP
Listeria_monocytogenes_NC_003210.fna	2.94453	0.62019	1.99e-06	6.76116	Firmicutes	0.37981	2	Facultative	Multiple	Mesophilic	NP
Heliobacterium_modesticaldum_Ice1_NC_010337.fna	3.07541	0.430248	2.02e-06	2.17795	Firmicutes	0.569752	6	Anaerobic	Multiple	Thermophilic	NP
Lactobacillus_sakei_23K_NC_007576.fna	1.88466	0.587424	1.83e-06	5.00922	Firmicutes	0.412576	2	Facultative	Multiple	Mesophilic	NP
Bacillus_thuringiensis_konkukian_NC_005957.fna	5.23768	0.645946	1.23e-06	3.21869	Firmicutes	0.354054	3	Aerobic	Multiple	Mesophilic	P
Mycoplasma_hyopneumoniae_232_NC_006360.fna	0.892758	0.714388	8.94e-06	8.71932	Firmicutes	0.285612	3	Facultative	HA	Mesophilic	P
Bacillus_cereus_ATCC14579_NC_004722.fna	5.41181	0.647194	1.2e-06	3.17301	Firmicutes	0.352806	3	Facultative	Multiple	Mesophilic	P
Desulfotomaculum_reducens_MI-1_NC_009253.fna	3.6081	0.577247	1.74e-06	8.6789	Firmicutes	0.422753	3	Anaerobic	Aquatic	Mesophilic	NP
Clostridium_botulinum_B1_Okra_NC_010379.fna	0.14878	0.746438	9.11e-07	1.22838	Firmicutes	0.253562	1	Anaerobic	Multiple	Mesophilic	P
Pediococcus_pentosaceus_ATCC_25745_NC_008525.fna	1.83239	0.626422	1.49e-06	3.62176	Firmicutes	0.373578	3	Facultative	Multiple	Mesophilic	NP
Lactobacillus_salivarius_UCC118_NC_007930.fna	0.242436	0.679103	1.08e-06	1.89511	Firmicutes	0.320897	3	Facultative	HA	Mesophilic	NP
Exiguobacterium_sibiricum_255_15_NC_010556.fna	3.03414	0.522817	3.05e-06	73.4837	Firmicutes	0.477183	5	Facultative	Specialized	Psychrophilic	NP
Pelotomaculum_thermopropionicum_SI_NC_009454.fna	3.02537	0.470389	3.34e-06	60.3818	Firmicutes	0.529611	3	Anaerobic	Specialized	Thermophilic	NP
Desulfitobacterium_hafniense_Y51_NC_007907.fna	5.72753	0.526401	1.97e-06	33.9662	Firmicutes	0.473599	3	Anaerobic	HA	Mesophilic	NP
Streptococcus_thermophilus_LMD-9_NC_008532.fna	1.85637	0.609188	1.44e-06	3.95375	Firmicutes	0.390812	3	Facultative	HA	Mesophilic	P
Fusobacterium_nucleatum_NC_003454.fna	2.1745	0.728484	3.07e-06	2.92578	Fusobacteria	0.271516	1	Anaerobic	HA	Mesophilic	P
Mannheimia_succiniciproducens_MBEL55E_NC_006300.fna	2.31408	0.57462	3.36e-06	16.5886	Gammaproteobacteria	0.42538	2	Facultative	Multiple	Mesophilic	P
Haemophilus_ducreyi_35000HP_NC_002940.fna	1.69895	0.617795	2.01e-06	4.18298	Gammaproteobacteria	0.382205	2	Facultative	HA	Mesophilic	P
Yersinia_pestis_Antiqua_NC_008150.fna	4.70229	0.522988	1.52e-06	31.4508	Gammaproteobacteria	0.477012	2	Facultative	Multiple	Mesophilic	P
Vibrio_cholerae_O395_NC_009457.fna	3.02407	0.522199	1.76e-06	29.1477	Gammaproteobacteria	0.477801	2	Facultative	Aquatic	Mesophilic	P
Marinobacter_aquaeolei_VT8_NC_008739.fna	0.21329	0.468428	1.27e-06	5.13346	Gammaproteobacteria	0.531572	6	Facultative	Aquatic	Mesophilic	NP
Marinobacter_aquaeolei_VT8_NC_008740.fna	4.32685	0.427279	1.91e-06	0.0402327	Gammaproteobacteria	0.572721	6	Facultative	Aquatic	Mesophilic	NP
Marinomonas_MWYL1_NC_009654.fna	5.10034	0.574059	1.37e-06	7.76235	Gammaproteobacteria	0.425941	2	Aerobic	Aquatic	Mesophilic	NP
Salmonella_enterica_serovar_Paratyphi_B_SPB7_NC_010102.fna	4.85889	0.478902	2.47e-06	40.9344	Gammaproteobacteria	0.521098	2	Facultative	HA	Mesophilic	P
Pseudomonas_stutzeri_A1501_NC_009434.fna	4.56742	0.361215	3.57e-06	0.809567	Gammaproteobacteria	0.638785	7	Aerobic	HA	Mesophilic	NP
Thiomicrospira_crunogena_XCL-2_NC_007520.fna	2.42773	0.5687	2.27e-06	13.4763	Gammaproteobacteria	0.4313	2	Anaerobic	Aquatic	Mesophilic	NP
Psychromonas_ingrahamii_37_NC_008709.fna	4.5596	0.599137	1.73e-06	7.50574	Gammaproteobacteria	0.400863	2	Anaerobic	Aquatic	Psychrophilic	NP
Actinobacillus_pleuropneumoniae_serovar_7_AP76_NC_010939.fna	2.33198	0.587876	2.79e-06	8.18704	Gammaproteobacteria	0.412124	2	Facultative	HA	Mesophilic	P
Legionella_pneumophila_Corby_NC_009494.fna	3.57647	0.615215	1.84e-06	5.60242	Gammaproteobacteria	0.384785	3	Aerobic	HA	Mesophilic	P
Coxiella_burnetii_Dugway_7E9-12_NC_009727.fna	2.15876	0.575642	2.67e-06	17.5936	Gammaproteobacteria	0.424358	2	Facultative	HA	Mesophilic	P
Thiomicrospira_denitrificans_ATCC_33889_NC_007575.fna	2.20156	0.65538	3.28e-06	6.14377	Gammaproteobacteria	0.34462	3	Anaerobic	Aquatic	Mesophilic	NP
Yersinia_pseudotuberculosis_IP_31758_NC_009705.fna	0.15314	0.596441	1.06e-06	5.67243	Gammaproteobacteria	0.403559	2	Facultative	Multiple	Mesophilic	P
Pseudomonas_syringae_phaseolicola_1448A_NC_007274.fna	0.13195	0.458916	1.32e-06	2.38831	Gammaproteobacteria	0.541084	6	Aerobic	Multiple	Mesophilic	P
Cellvibrio_japonicus_Ueda107_NC_010995.fna	4.57657	0.480088	2.23e-06	36.1299	Gammaproteobacteria	0.519912	2	Aerobic	Terrestial	Mesophilic	NP
Shigella_flexneri_5_8401_NC_008258.fna	4.57428	0.490823	2.06e-06	142.359	Gammaproteobacteria	0.509177	2	Facultative	HA	Mesophilic	P
Pseudomonas_syringae_pv_B728a_NC_007005.fna	6.0937	0.407672	2.51e-06	0.0886273	Gammaproteobacteria	0.592328	7	Aerobic	Multiple	Mesophilic	P
Shewanella_oneidensis_NC_004347.fna	4.9698	0.54039	1.48e-06	11.6623	Gammaproteobacteria	0.45961	2	Facultative	Multiple	Mesophilic	P
Acinetobacter_baumannii_SDF_NC_010400.fna	3.42195	0.608054	1.68e-06	4.2039	Gammaproteobacteria	0.391946	2	Aerobic	Aquatic	Mesophilic	P
Candidatus_Carsonella_ruddii_PV_NC_008512.fna	0.159662	0.834356	9.95e-06	4.62017	Gammaproteobacteria	0.165644	1	Facultative	Specialized	Mesophilic	NP
Yersinia_pestis_Angola_NC_010159.fna	4.50425	0.52402	1.52e-06	37.0249	Gammaproteobacteria	0.47598	2	Facultative	Multiple	Mesophilic	P
Methylococcus_capsulatus_Bath_NC_002977.fna	3.30456	0.364154	2.37e-06	0.359895	Gammaproteobacteria	0.635846	7	Aerobic	Multiple	Thermophilic	NP
Aeromonas_salmonicida_A449_NC_009349.fna	0.166749	0.472021	1.14e-06	25.2708	Gammaproteobacteria	0.527979	2	Facultative	Aquatic	Mesophilic	P
Baumannia_cicadellinicola_Homalodisca_coagulata_NC_007984.fna	0.686194	0.66761	9.92e-07	1.36162	Gammaproteobacteria	0.33239	3	Facultative	HA	Mesophilic	NP
Pseudomonas_fluorescens_PfO-1_NC_007492.fna	6.43841	0.394788	2.87e-06	0.108839	Gammaproteobacteria	0.605212	7	Aerobic	Multiple	Mesophilic	NP
Alkalilimnicola_ehrlichei_MLHE-1_NC_008340.fna	3.27594	0.324687	1.88e-06	0.827236	Gammaproteobacteria	0.675313	7	Facultative	Aquatic	Mesophilic	NP
Buchnera_aphidicola_Cc_Cinara_cedri_NC_008513.fna	0.41638	0.79903	6.95e-06	4.56269	Gammaproteobacteria	0.20097	1	Facultative	HA	Mesophilic	NP
Escherichia_coli_UTI89_NC_007946.fna	5.06574	0.493958	2.1e-06	493.884	Gammaproteobacteria	0.506042	2	Facultative	Multiple	Mesophilic	P
Escherichia_coli_W3110_AC_000091.fna	4.64633	0.492004	2.15e-06	258.931	Gammaproteobacteria	0.507996	2	Facultative	Multiple	Mesophilic	NP
Vibrio_fischeri_ES114_NC_006840.fna	2.90618	0.610373	1.25e-06	2.7161	Gammaproteobacteria	0.389627	2	Facultative	Aquatic	Mesophilic	P
Xanthomonas_oryzae_MAFF_311018_NC_007705.fna	4.94022	0.362987	4.18e-06	0.621703	Gammaproteobacteria	0.637013	7	Aerobic	HA	Mesophilic	P
Haemophilus_somnus_129PT_NC_008309.fna	2.0077	0.628026	1.91e-06	5.07325	Gammaproteobacteria	0.371974	3	Facultative	HA	Mesophilic	P
Pseudomonas_entomophila_L48_NC_008027.fna	5.88878	0.358403	3.24e-06	0.763935	Gammaproteobacteria	0.641597	7	Aerobic	Multiple	Mesophilic	P
Pseudomonas_aeruginosa_UCBPP-PA14_NC_008463.fna	6.53765	0.337076	3.8e-06	0.804609	Gammaproteobacteria	0.662924	7	Aerobic	Multiple	Mesophilic	P
Pseudomonas_putida_KT2440_NC_002947.fna	6.18186	0.384759	2.81e-06	0.46169	Gammaproteobacteria	0.615241	6	Aerobic	Multiple	Mesophilic	NP
Pseudomonas_mendocina_ymp_NC_009439.fna	5.07281	0.353239	4.03e-06	0.786176	Gammaproteobacteria	0.646761	7	Aerobic	Multiple	Mesophilic	P
Escherichia_coli_APEC_O1_NC_009837.fna	0.174241	0.503544	1.97e-06	355.473	Gammaproteobacteria	0.496456	3	Facultative	Multiple	Mesophilic	P
Xanthomonas_campestris_vesicatoria_85-10_NC_007507.fna	0.182572	0.395072	1.89e-06	0.645383	Gammaproteobacteria	0.604928	7	Aerobic	HA	Mesophilic	P
Pseudoalteromonas_haloplanktis_TAC125_NC_007481.fna	3.21494	0.597652	2.45e-06	5.56315	Gammaproteobacteria	0.402348	1	Aerobic	Aquatic	Psychrophilic	NP
Pseudoalteromonas_atlantica_T6c_NC_008228.fna	5.18701	0.553839	1.32e-06	8.8146	Gammaproteobacteria	0.446161	2	Aerobic	Aquatic	Mesophilic	P
Shigella_sonnei_Ss046_NC_007385.fna	0.214396	0.547338	1.63e-06	16.9615	Gammaproteobacteria	0.452662	3	Facultative	HA	Mesophilic	P
Erwinia_carotovora_atroseptica_SCRI1043_NC_004547.fna	5.06402	0.490327	1.84e-06	93.9701	Gammaproteobacteria	0.509673	2	Facultative	Multiple	Mesophilic	P
Pseudoalteromonas_haloplanktis_TAC125_NC_007482.fna	0.635328	0.606328	2.67e-06	5.11757	Gammaproteobacteria	0.393672	1	Aerobic	Aquatic	Psychrophilic	NP
Legionella_pneumophila_Paris_NC_006368.fna	3.50361	0.61625	1.83e-06	5.43809	Gammaproteobacteria	0.38375	3	Aerobic	HA	Mesophilic	P
Xylella_fastidiosa_NC_002488.fna	2.67931	0.473259	1.49e-06	140.563	Gammaproteobacteria	0.526741	2	Aerobic	HA	Mesophilic	P
Xylella_fastidiosa_M23_NC_010577.fna	2.53569	0.482432	1.5e-06	9.0597	Gammaproteobacteria	0.517568	2	Aerobic	HA	Mesophilic	P
Hahella_chejuensis_KCTC_2396_NC_007645.fna	7.21527	0.461303	1.91e-06	2.77401	Gammaproteobacteria	0.538697	2	Facultative	Aquatic	Mesophilic	NP
Yersinia_pestis_Angola_NC_010158.fna	0.11457	0.500209	1.42e-06	37.4944	Gammaproteobacteria	0.499791	6	Facultative	Multiple	Mesophilic	P
Yersinia_enterocolitica_8081_NC_008800.fna	4.6159	0.527289	1.76e-06	18.6296	Gammaproteobacteria	0.472711	2	Facultative	Multiple	Mesophilic	P
Xanthomonas_citri_NC_003919.fna	5.17555	0.352281	4.53e-06	0.724667	Gammaproteobacteria	0.647719	7	Aerobic	HA	Mesophilic	P
Xanthomonas_campestris_vesicatoria_85-10_NC_007508.fna	5.17847	0.352517	4.51e-06	0.720922	Gammaproteobacteria	0.647483	7	Aerobic	HA	Mesophilic	P
Candidatus_Blochmannia_pennsylvanicus_BPEN_NC_007292.fna	0.791654	0.704353	9.95e-07	2.18357	Gammaproteobacteria	0.295647	3	Aerobic	Specialized	Mesophilic	NP
Xylella_fastidiosa_M12_NC_010513.fna	2.47513	0.480825	1.5e-06	7.41749	Gammaproteobacteria	0.519175	2	Aerobic	HA	Mesophilic	P
Legionella_pneumophila_Philadelphia_1_NC_002942.fna	3.39775	0.617305	1.83e-06	5.20056	Gammaproteobacteria	0.382695	3	Aerobic	HA	Mesophilic	P
Shewanella_oneidensis_NC_004349.fna	0.161613	0.563117	1.2e-06	7.37699	Gammaproteobacteria	0.436883	2	Facultative	Multiple	Mesophilic	P
Yersinia_pseudotuberculosis_YPIII_NC_010465.fna	4.68944	0.524696	1.55e-06	27.6121	Gammaproteobacteria	0.475304	2	Facultative	Multiple	Mesophilic	P
Yersinia_pestis_Pestoides_F_NC_009381.fna	4.51734	0.523561	1.54e-06	47.3297	Gammaproteobacteria	0.476439	2	Facultative	Multiple	Mesophilic	P
Yersinia_pestis_KIM_NC_004088.fna	4.60076	0.523588	1.53e-06	26.1817	Gammaproteobacteria	0.476412	2	Facultative	Multiple	Mesophilic	P
Yersinia_pestis_Nepal516_NC_008149.fna	4.53459	0.52416	1.53e-06	31.5923	Gammaproteobacteria	0.47584	2	Facultative	Multiple	Mesophilic	P
Idiomarina_loihiensis_L2TR_NC_006512.fna	2.83932	0.529598	1.54e-06	25.3285	Gammaproteobacteria	0.470402	2	Aerobic	Aquatic	Mesophilic	NP
Yersinia_pseudotuberculosis_IP_31758_NC_009708.fna	4.72331	0.524624	1.55e-06	26.3705	Gammaproteobacteria	0.475376	3	Facultative	Multiple	Mesophilic	P
Psychrobacter_PRwf-1_NC_009524.fna	2.97898	0.551251	2.07e-06	9.49141	Gammaproteobacteria	0.448749	3	Aerobic	Aquatic	Mesophilic	NP
Yersinia_pestis_CO92_NC_003143.fna	4.65373	0.523639	1.53e-06	30.743	Gammaproteobacteria	0.476361	2	Facultative	Multiple	Mesophilic	P
Yersinia_pestis_biovar_Mediaevails_NC_005815.fna	0.106642	0.496887	1.5e-06	35.7954	Gammaproteobacteria	0.503113	6	Facultative	Multiple	Mesophilic	P
Yersinia_pestis_biovar_Mediaevails_NC_005810.fna	4.59506	0.523499	1.54e-06	29.8411	Gammaproteobacteria	0.476501	2	Facultative	Multiple	Mesophilic	P
Yersinia_pestis_Nepal516_NC_008118.fna	0.100918	0.498375	1.42e-06	30.9003	Gammaproteobacteria	0.501625	6	Facultative	Multiple	Mesophilic	P
Yersinia_pestis_KIM_NC_004838.fna	0.10099	0.498376	1.45e-06	4.41155	Gammaproteobacteria	0.501624	6	Facultative	Multiple	Mesophilic	P
Shigella_boydii_Sb227_NC_007613.fna	4.51982	0.487872	2.08e-06	89.2978	Gammaproteobacteria	0.512128	2	Facultative	HA	Mesophilic	P
Salmonella_enterica_Paratypi_ATCC_9150_NC_006511.fna	4.58523	0.478356	2.51e-06	41.8436	Gammaproteobacteria	0.521644	2	Facultative	HA	Mesophilic	P
Acinetobacter_baumannii_ACICU_NC_010611.fna	3.90412	0.609669	1.69e-06	4.8476	Gammaproteobacteria	0.390331	2	Aerobic	Aquatic	Mesophilic	P
Vibrio_cholerae_O395_NC_009456.fna	1.10825	0.531155	1.78e-06	23.4747	Gammaproteobacteria	0.468845	2	Facultative	Aquatic	Mesophilic	P
Vibrio_cholerae_NC_002506.fna	1.07231	0.530861	1.81e-06	18.4895	Gammaproteobacteria	0.469139	2	Facultative	Aquatic	Mesophilic	P
Vibrio_harveyi_ATCC_BAA-1116_NC_009784.fna	2.20402	0.547288	1.33e-06	5.50297	Gammaproteobacteria	0.452712	2	Facultative	Aquatic	Mesophilic	P
Vibrio_harveyi_ATCC_BAA-1116_NC_009783.fna	3.76535	0.544535	1.31e-06	4.98507	Gammaproteobacteria	0.455465	2	Facultative	Aquatic	Mesophilic	P
Vibrio_fischeri_ES114_NC_006841.fna	1.33202	0.62975	1.14e-06	2.65501	Gammaproteobacteria	0.37025	2	Facultative	Aquatic	Mesophilic	P
Escherichia_coli_536_NC_008253.fna	4.93892	0.494825	2.09e-06	534.222	Gammaproteobacteria	0.505175	2	Facultative	Multiple	Mesophilic	P
Psychrobacter_cryohalolentis_K5_NC_007969.fna	3.05988	0.577087	1.79e-06	4.69057	Gammaproteobacteria	0.422913	2	Aerobic	Multiple	Psychrophilic	NP
Coxiella_burnetii_NC_002971.fna	1.99528	0.573395	2.71e-06	20.0609	Gammaproteobacteria	0.426605	2	Facultative	Multiple	Mesophilic	P
Haemophilus_influenzae_NC_000907.fna	1.83014	0.618458	2.46e-06	6.04781	Gammaproteobacteria	0.381542	2	Facultative	HA	Mesophilic	P
Candidatus_Blochmannia_floridanus_NC_005061.fna	0.705557	0.726168	9.18e-07	1.51215	Gammaproteobacteria	0.273832	1	Aerobic	Specialized	Mesophilic	NP
Haemophilus_influenzae_86_028NP_NC_007146.fna	1.91343	0.618477	2.41e-06	5.81344	Gammaproteobacteria	0.381523	2	Facultative	HA	Mesophilic	P
Xanthomonas_campestris_NC_003902.fna	5.07619	0.349313	4.56e-06	0.718964	Gammaproteobacteria	0.650687	7	Aerobic	HA	Mesophilic	P
Xylella_fastidiosa_Temecula1_NC_004556.fna	2.5198	0.482236	1.5e-06	9.82421	Gammaproteobacteria	0.517764	2	Aerobic	HA	Mesophilic	P
Buchnera_aphidicola_Sg_NC_004061.fna	0.641454	0.746694	4.66e-06	5.08089	Gammaproteobacteria	0.253306	3	Facultative	HA	Mesophilic	NP
Pseudomonas_fluorescens_Pf-5_NC_004129.fna	7.07489	0.366951	3e-06	0.43367	Gammaproteobacteria	0.633049	6	Aerobic	Multiple	Mesophilic	NP
Xanthomonas_campestris_8004_NC_007086.fna	5.14871	0.35043	4.48e-06	0.720034	Gammaproteobacteria	0.64957	7	Aerobic	HA	Mesophilic	P
Xanthomonas_axonopodis_pv_citri_str_306.fna	5.17555	0.352281	4.53e-06	0.724667	Gammaproteobacteria	0.647719	7	Aerobic	HA	Mesophilic	P
Coxiella_burnetii_RSA_331_NC_010117.fna	2.01643	0.572358	2.7e-06	20.5866	Gammaproteobacteria	0.427642	2	Facultative	Multiple	Mesophilic	P
Vibrio_vulnificus_CMCP6_NC_004460.fna	1.84485	0.528808	1.96e-06	23.1771	Gammaproteobacteria	0.471192	2	Facultative	Aquatic	Mesophilic	P
Vibrio_vulnificus_CMCP6_NC_004459.fna	3.28194	0.535501	1.72e-06	14.2851	Gammaproteobacteria	0.464499	2	Facultative	Aquatic	Mesophilic	P
Vibrio_parahaemolyticus_NC_004605.fna	1.87721	0.546485	1.67e-06	8.90839	Gammaproteobacteria	0.453515	2	Facultative	Aquatic	Mesophilic	P
Wigglesworthia_brevipalpis_NC_004344.fna	0.697724	0.775211	4.48e-06	3.97454	Gammaproteobacteria	0.224789	1	Facultative	HA	Mesophilic	NP
Vibrio_vulnificus_YJ016_NC_005140.fna	1.85707	0.527859	1.97e-06	20.6904	Gammaproteobacteria	0.472141	2	Facultative	Aquatic	Mesophilic	P
Candidatus_Ruthia_magnifica_Cm_Calyptogena_magnifica__NC_008610.fna	1.16078	0.659666	1.96e-06	3.47132	Gammaproteobacteria	0.340334	3	Aerobic	HA	Mesophilic	NP
Shigella_sonnei_Ss046_NC_007384.fna	4.82526	0.489902	2.06e-06	131.392	Gammaproteobacteria	0.510098	2	Facultative	HA	Mesophilic	P
Shewanella_MR-4_NC_008321.fna	4.70629	0.521055	1.45e-06	27.4049	Gammaproteobacteria	0.478945	2	Facultative	Aquatic	Mesophilic	NP
Shewanella_loihica_PV-4_NC_009092.fna	4.60259	0.46333	1.68e-06	0.0263271	Gammaproteobacteria	0.53667	2	Facultative	Multiple	Mesophilic	NP
Colwellia_psychrerythraea_34H_NC_003910.fna	5.37318	0.619946	1.25e-06	3.13125	Gammaproteobacteria	0.380054	2	Facultative	Specialized	Psychrophilic	NP
Halorhodospira_halophila_SL1_NC_008789.fna	2.67845	0.320183	2.14e-06	0.974589	Gammaproteobacteria	0.679817	5	Aerobic	Aquatic	Mesophilic	NP
Enterobacter_638_NC_009425.fna	0.157749	0.494298	1.59e-06	125.27	Gammaproteobacteria	0.505702	2	Anaerobic	HA	Mesophilic	P
Shewanella_MR-7_NC_008322.fna	4.79261	0.521342	1.44e-06	33.3851	Gammaproteobacteria	0.478658	2	Facultative	Aquatic	Mesophilic	NP
Shewanella_denitrificans_OS217_NC_007954.fna	4.54591	0.548508	1.56e-06	7.36571	Gammaproteobacteria	0.451492	2	Facultative	Aquatic	Mesophilic	NP
Shewanella_baltica_OS155_NC_009035.fna	0.116763	0.533174	1.75e-06	29.8843	Gammaproteobacteria	0.466826	2	Facultative	Aquatic	Mesophilic	NP
Shewanella_ANA-3_NC_008577.fna	4.9722	0.51945	1.46e-06	34.0756	Gammaproteobacteria	0.48055	2	Facultative	Aquatic	Mesophilic	NP
Nitrosococcus_oceani_ATCC_19707_NC_007484.fna	3.48169	0.496824	1.48e-06	567.601	Gammaproteobacteria	0.503176	3	Aerobic	Aquatic	Mesophilic	NP
Shewanella_baltica_OS195_NC_009997.fna	5.34728	0.537167	1.42e-06	10.7863	Gammaproteobacteria	0.462833	2	Facultative	Aquatic	Mesophilic	NP
Shigella_flexneri_2a_2457T_NC_004741.fna	4.59935	0.490937	2.05e-06	140.403	Gammaproteobacteria	0.509063	2	Facultative	HA	Mesophilic	P
Shewanella_baltica_OS155_NC_009052.fna	5.12738	0.537166	1.42e-06	11.216	Gammaproteobacteria	0.462834	2	Facultative	Aquatic	Mesophilic	NP
Shewanella_baltica_OS185_NC_009665.fna	5.22969	0.536875	1.43e-06	11.4956	Gammaproteobacteria	0.463125	2	Facultative	Aquatic	Mesophilic	NP
Shigella_dysenteriae_NC_007607.fna	0.182726	0.551958	1.59e-06	13.1504	Gammaproteobacteria	0.448042	3	Facultative	HA	Mesophilic	P
Shigella_dysenteriae_NC_007606.fna	4.36923	0.487503	2.06e-06	113.078	Gammaproteobacteria	0.512497	2	Facultative	HA	Mesophilic	P
Erwinia_tasmaniensis_NC_010694.fna	3.88347	0.462682	2.44e-06	10.6358	Gammaproteobacteria	0.537318	2	Facultative	HA	Mesophilic	NP
Shigella_flexneri_2a_NC_004851.fna	0.221618	0.54233	1.63e-06	18.6001	Gammaproteobacteria	0.45767	3	Facultative	HA	Mesophilic	P
Escherichia_coli_SECEC_SMS_3_5_NC_010498.fna	5.06839	0.495033	2.12e-06	532.4	Gammaproteobacteria	0.504967	2	Facultative	Multiple	Mesophilic	NP
Enterobacter_sakazakii_ATCC_BAA-894_NC_009780.fna	0.131196	0.431515	3.74e-06	4.56515	Gammaproteobacteria	0.568485	2	Anaerobic	HA	Mesophilic	P
Enterobacter_sakazakii_ATCC_BAA-894_NC_009778.fna	4.36837	0.432329	3.46e-06	2.16436	Gammaproteobacteria	0.567671	2	Anaerobic	HA	Mesophilic	P
Shewanella_putrefaciens_CN-32_NC_009438.fna	4.65922	0.555484	1.24e-06	7.04708	Gammaproteobacteria	0.444516	2	Facultative	Multiple	Mesophilic	P
Shewanella_pealeana_ATCC_700345_NC_009901.fna	5.17458	0.55338	1.09e-06	3.73382	Gammaproteobacteria	0.44662	2	Facultative	Multiple	Mesophilic	NP
Alcanivorax_borkumensis_SK2_NC_008260.fna	3.12014	0.452722	1.56e-06	1.19281	Gammaproteobacteria	0.547278	2	Aerobic	Aquatic	Mesophilic	NP
Pasteurella_multocida_NC_002663.fna	2.25749	0.595951	1.91e-06	7.09574	Gammaproteobacteria	0.404049	2	Facultative	HA	Mesophilic	P
Shewanella_W3-18-1_NC_008750.fna	4.70838	0.553667	1.25e-06	7.05066	Gammaproteobacteria	0.446333	2	Facultative	Multiple	Mesophilic	NP
Shewanella_amazonensis_SB2B_NC_008700.fna	4.30614	0.464136	2.06e-06	5.2233	Gammaproteobacteria	0.535864	2	Facultative	Aquatic	Mesophilic	NP
Marinobacter_aquaeolei_VT8_NC_008738.fna	0.239623	0.459484	1.4e-06	0.0458721	Gammaproteobacteria	0.540516	6	Facultative	Aquatic	Mesophilic	NP
Psychrobacter_arcticum_273-4_NC_007204.fna	2.6507	0.571998	1.85e-06	5.57568	Gammaproteobacteria	0.428002	2	Aerobic	Multiple	Mesophilic	P
Legionella_pneumophila_Lens_NC_006369.fna	3.34569	0.615814	1.83e-06	5.34341	Gammaproteobacteria	0.384186	3	Aerobic	HA	Mesophilic	P
Salmonella_typhi_Ty2_NC_004631.fna	4.79196	0.479482	2.43e-06	50.2693	Gammaproteobacteria	0.520518	6	Facultative	HA	Mesophilic	P
Photobacterium_profundum_SS9_NC_006370.fna	4.0853	0.580309	1.16e-06	3.37515	Gammaproteobacteria	0.419691	2	Facultative	Multiple	Psychrophilic	NP
Francisella_tularensis_holarctica_NC_007880.fna	1.89599	0.678474	1.33e-06	2.28906	Gammaproteobacteria	0.321526	3	Aerobic	Multiple	Mesophilic	P
Pseudomonas_syringae_tomato_DC3000_NC_004578.fna	6.39713	0.416011	2.46e-06	0.00128197	Gammaproteobacteria	0.583989	7	Aerobic	Multiple	Mesophilic	P
Candidatus_Vesicomyosocius_okutanii_HA_NC_009465.fna	1.02215	0.684051	1.24e-06	2.08385	Gammaproteobacteria	0.315949	3	Anaerobic	HA	Mesophilic	NP
Pseudomonas_syringae_phaseolicola_1448A_NC_005773.fna	5.92879	0.41985	2.38e-06	0.00550114	Gammaproteobacteria	0.58015	7	Aerobic	Multiple	Mesophilic	P
Francisella_tularensis_FSC_198_NC_008245.fna	1.89262	0.6774	1.33e-06	2.24799	Gammaproteobacteria	0.3226	3	Aerobic	Multiple	Mesophilic	P
Shewanella_frigidimarina_NCIMB_400_NC_008345.fna	4.84526	0.584159	1.47e-06	3.48231	Gammaproteobacteria	0.415841	2	Facultative	Multiple	Mesophilic	NP
Escherichia_coli_E24377A_NC_009801.fna	4.97962	0.493784	2.11e-06	309.811	Gammaproteobacteria	0.506216	2	Facultative	Multiple	Mesophilic	P
Dichelobacter_nodosus_VCS1703A_NC_009446.fna	1.38935	0.556042	6.26e-06	41.405	Gammaproteobacteria	0.443958	2	Anaerobic	HA	Mesophilic	P
Salmonella_typhi_NC_003385.fna	0.106516	0.493935	1.69e-06	22.5424	Gammaproteobacteria	0.506065	2	Facultative	HA	Mesophilic	P
Salmonella_typhi_NC_003384.fna	0.21816	0.524189	1.29e-06	62.9507	Gammaproteobacteria	0.475811	2	Facultative	HA	Mesophilic	P
Salmonella_typhi_NC_003198.fna	4.80904	0.479073	2.42e-06	45.3621	Gammaproteobacteria	0.520927	2	Facultative	HA	Mesophilic	P
Serratia_proteamaculans_568_NC_009832.fna	5.44885	0.449264	2.51e-06	1.77208	Gammaproteobacteria	0.550736	2	Aerobic	Multiple	Mesophilic	P
Salmonella_typhimurium_LT2_NC_003197.fna	4.85743	0.477785	2.51e-06	38.5028	Gammaproteobacteria	0.522215	2	Facultative	HA	Mesophilic	P
Photorhabdus_luminescens_NC_005126.fna	5.68899	0.571746	1.38e-06	6.33787	Gammaproteobacteria	0.428254	2	Facultative	HA	Mesophilic	P
Photobacterium_profundum_SS9_NC_006371.fna	2.23794	0.587766	1.11e-06	3.6086	Gammaproteobacteria	0.412234	2	Facultative	Multiple	Psychrophilic	NP
Escherichia_coli_K-12_NC_000913.fna	4.63968	0.492103	2.15e-06	228.948	Gammaproteobacteria	0.507897	2	Facultative	Multiple	Mesophilic	NP
Saccharophagus_degradans_2-40_NC_007912.fna	5.05753	0.541739	2.12e-06	18.1198	Gammaproteobacteria	0.458261	1	Aerobic	Aquatic	Mesophilic	NP
Shewanella_ANA-3_NC_008573.fna	0.278942	0.543306	1.07e-06	8.72809	Gammaproteobacteria	0.456694	2	Facultative	Aquatic	Mesophilic	NP
Vibrio_parahaemolyticus_NC_004603.fna	3.28856	0.546144	1.51e-06	7.08705	Gammaproteobacteria	0.453856	2	Facultative	Aquatic	Mesophilic	P
Salmonella_enterica_Choleraesuis_NC_006905.fna	4.7557	0.478433	2.47e-06	39.2427	Gammaproteobacteria	0.521567	2	Facultative	HA	Mesophilic	P
Escherichia_coli_UTI89_NC_007941.fna	0.11423	0.489749	2.54e-06	69.097	Gammaproteobacteria	0.510251	3	Facultative	Multiple	Mesophilic	P
Xanthomonas_oryzae_KACC10331_NC_006834.fna	4.94144	0.363067	4.17e-06	0.623819	Gammaproteobacteria	0.636933	7	Aerobic	HA	Mesophilic	P
Acinetobacter_baumannii_AYE_NC_010410.fna	3.93629	0.6062	1.68e-06	5.11131	Gammaproteobacteria	0.3938	2	Aerobic	Aquatic	Mesophilic	P
Escherichia_coli_C_ATCC_8739_NC_010468.fna	4.74622	0.491335	2.17e-06	228.903	Gammaproteobacteria	0.508665	2	Facultative	Multiple	Mesophilic	P
Francisella_tularensis_tularensis_NC_006570.fna	1.89282	0.677407	1.33e-06	2.24813	Gammaproteobacteria	0.322593	3	Aerobic	Multiple	Mesophilic	P
Shigella_boydii_Sb227_NC_007608.fna	0.126697	0.5259	1.8e-06	44.0921	Gammaproteobacteria	0.4741	3	Facultative	HA	Mesophilic	P
Shewanella_woodyi_ATCC_51908_NC_010506.fna	5.9354	0.56299	1.1e-06	3.54621	Gammaproteobacteria	0.43701	3	Facultative	Multiple	Mesophilic	NP
Enterobacter_638_NC_009436.fna	4.51871	0.470182	2.3e-06	13.601	Gammaproteobacteria	0.529818	2	Anaerobic	HA	Mesophilic	P
Actinobacillus_pleuropneumoniae_serovar_3_JL03_NC_010278.fna	2.24206	0.587671	2.87e-06	8.15776	Gammaproteobacteria	0.412329	2	Facultative	HA	Mesophilic	P
Yersinia_pseudotuberculosis_IP32953_NC_006155.fna	4.74467	0.523896	1.57e-06	28.6557	Gammaproteobacteria	0.476104	2	Facultative	Multiple	Mesophilic	P
Legionella_pneumophila_Paris_NC_006365.fna	0.131885	0.625613	1.88e-06	5.14218	Gammaproteobacteria	0.374387	3	Aerobic	HA	Mesophilic	P
Escherichia_coli_APEC_O1_NC_009838.fna	0.241387	0.535659	1.31e-06	22.9454	Gammaproteobacteria	0.464341	2	Facultative	Multiple	Mesophilic	P
Shewanella_halifaxensis_HAW_EB4_NC_010334.fna	5.22692	0.554091	1.1e-06	4.55042	Gammaproteobacteria	0.445909	2	Facultative	Multiple	Psychrophilic	NP
Actinobacillus_pleuropneumoniae_L20_NC_009053.fna	2.27448	0.587005	2.87e-06	8.40603	Gammaproteobacteria	0.412995	2	Facultative	HA	Mesophilic	P
Escherichia_coli_O157H7_NC_002695.fna	5.49845	0.494629	2.07e-06	498.584	Gammaproteobacteria	0.505371	2	Facultative	Multiple	Mesophilic	P
Buchnera_aphidicola_NC_004545.fna	0.61598	0.746586	1.99e-06	3.00629	Gammaproteobacteria	0.253414	1	Facultative	HA	Mesophilic	NP
Escherichia_coli_O157H7_EDL933_NC_002655.fna	5.52844	0.494969	2.09e-06	695.97	Gammaproteobacteria	0.505031	2	Facultative	Multiple	Mesophilic	P
Escherichia_coli_SECEC_SMS_3_5_NC_010488.fna	0.13044	0.491881	1.98e-06	199.6	Gammaproteobacteria	0.508119	2	Facultative	Multiple	Mesophilic	NP
Acinetobacter_baumannii_ATCC_17978_NC_009085.fna	3.97675	0.610592	1.67e-06	4.77697	Gammaproteobacteria	0.389408	2	Aerobic	Multiple	Mesophilic	P
Aeromonas_hydrophila_ATCC_7966_NC_008570.fna	4.74445	0.384516	2.67e-06	0.255952	Gammaproteobacteria	0.615484	6	Facultative	Multiple	Mesophilic	P
Escherichia_coli_APEC_O1_NC_008563.fna	5.08202	0.494502	2.11e-06	571.502	Gammaproteobacteria	0.505498	2	Facultative	Multiple	Mesophilic	P
Yersinia_pestis_Pestoides_F_NC_009378.fna	0.13701	0.479943	1.52e-06	5108.47	Gammaproteobacteria	0.520057	6	Facultative	Multiple	Mesophilic	P
Shewanella_sediminis_HAW-EB3_NC_009831.fna	5.51767	0.539221	8.71e-07	5.95549	Gammaproteobacteria	0.460779	2	Facultative	Multiple	Psychrophilic	NP
Salmonella_enterica_arizonae_serovar_62_z4_z23___NC_010067.fna	4.6008	0.486233	2.33e-06	129.98	Gammaproteobacteria	0.513767	2	Facultative	HA	Mesophilic	P
Escherichia_coli_K_12_substr__DH10B_NC_010473.fna	4.68614	0.492187	2.14e-06	237.844	Gammaproteobacteria	0.507813	2	Facultative	Multiple	Mesophilic	NP
Escherichia_coli_HS_NC_009800.fna	4.64354	0.491804	2.15e-06	178.847	Gammaproteobacteria	0.508196	2	Facultative	Multiple	Mesophilic	NP
Acinetobacter_sp_ADP1_NC_005966.fna	3.59862	0.595704	1.96e-06	5.83629	Gammaproteobacteria	0.404296	2	Aerobic	Multiple	Mesophilic	P
Aeromonas_salmonicida_A449_NC_009350.fna	0.155098	0.456685	1.67e-06	0.965612	Gammaproteobacteria	0.543315	2	Facultative	Aquatic	Mesophilic	P
Shigella_flexneri_2a_NC_004337.fna	4.6072	0.491104	2.05e-06	140.476	Gammaproteobacteria	0.508896	2	Facultative	HA	Mesophilic	P
Francisella_philomiragia_ATCC_25017_NC_010336.fna	2.04577	0.674267	1.27e-06	2.04606	Gammaproteobacteria	0.325733	3	Aerobic	Multiple	Mesophilic	P
Escherichia_coli_CFT073_NC_004431.fna	5.23143	0.495198	2.06e-06	505.289	Gammaproteobacteria	0.504802	2	Facultative	Multiple	Mesophilic	P
Salmonella_enterica_Choleraesuis_NC_006856.fna	0.138742	0.486911	1.55e-06	19.5256	Gammaproteobacteria	0.513089	2	Facultative	HA	Mesophilic	P
Citrobacter_koseri_ATCC_BAA-895_NC_009792.fna	4.72046	0.461722	2.58e-06	6.59577	Gammaproteobacteria	0.538278	2	Aerobic	Multiple	Mesophilic	P
Chromohalobacter_salexigens_DSM_3043_NC_007963.fna	3.69665	0.360881	2.9e-06	0.701999	Gammaproteobacteria	0.639119	7	Aerobic	Aquatic	Mesophilic	NP
Pseudomonas_aeruginosa_NC_002516.fna	6.2644	0.334443	3.93e-06	0.814902	Gammaproteobacteria	0.665557	7	Aerobic	Multiple	Mesophilic	P
Vibrio_cholerae_NC_002505.fna	2.96115	0.523041	1.74e-06	26.8758	Gammaproteobacteria	0.476959	2	Facultative	Aquatic	Mesophilic	P
Actinobacillus_succinogenes_130Z_NC_009655.fna	2.31966	0.550814	3.53e-06	31.1884	Gammaproteobacteria	0.449186	2	Facultative	HA	Mesophilic	NP
Aeromonas_salmonicida_A449_NC_009348.fna	4.7024	0.414888	2.2e-06	0.11679	Gammaproteobacteria	0.585112	6	Facultative	Aquatic	Mesophilic	P
Buchnera_sp_NC_002528.fna	0.640681	0.736875	3.61e-06	4.78391	Gammaproteobacteria	0.263125	3	Facultative	HA	Mesophilic	NP
Sodalis_glossinidius_morsitans_NC_007712.fna	4.17115	0.45301	2.32e-06	4.2481	Gammaproteobacteria	0.54699	2	Aerobic	HA	Mesophilic	NP
Vibrio_vulnificus_YJ016_NC_005139.fna	3.35451	0.535887	1.7e-06	15.4976	Gammaproteobacteria	0.464113	2	Facultative	Aquatic	Mesophilic	P
Pirellula_sp_NC_005027.fna	7.14558	0.445967	3.59e-06	0.0547568	Planctomycetes	0.554033	5	Aerobic	Aquatic	Mesophilic	NP
Leptospira_interrogans_serovar_Copenhageni_NC_005823.fna	4.27719	0.649505	4.48e-06	8.30532	Spirochaetes	0.350495	4	Aerobic	HA	Mesophilic	P
Borrelia_burgdorferi_NC_001318.fna	0.910724	0.71402	4.09e-06	4.6785	Spirochaetes	0.28598	1	Aerobic	HA	Mesophilic	P
Leptospira_borgpetersenii_serovar_Hardjo-bovis_JB197_NC_008510.fna	3.57647	0.597714	5.08e-06	15.4522	Spirochaetes	0.402286	4	Aerobic	HA	Mesophilic	P
Treponema_pallidum_NC_000919.fna	1.13801	0.47222	1.94e-06	34.4164	Spirochaetes	0.52778	2	Anaerobic	HA	Mesophilic	P
Leptospira_biflexa_serovar_Patoc__Patoc_1__Ames__NC_010842.fna	3.60398	0.611085	4.33e-06	11.1555	Spirochaetes	0.388915	3	Aerobic	Multiple	Mesophilic	NP
Leptospira_interrogans_serovar_Lai_NC_004343.fna	0.358943	0.648557	4.59e-06	8.497	Spirochaetes	0.351443	4	Aerobic	HA	Mesophilic	P
Borrelia_afzelii_PKo_NC_008277.fna	0.905394	0.716889	3.86e-06	4.47384	Spirochaetes	0.283111	1	Aerobic	HA	Mesophilic	P
Borrelia_garinii_PBi_NC_006156.fna	0.904246	0.716952	3.87e-06	4.5094	Spirochaetes	0.283048	1	Aerobic	HA	Mesophilic	P
Leptospira_biflexa_serovar_Patoc__Patoc_1__Paris__NC_010602.fna	3.59968	0.611052	4.33e-06	11.1731	Spirochaetes	0.388948	3	Aerobic	Multiple	Mesophilic	NP
Leptospira_interrogans_serovar_Lai_NC_004342.fna	4.33224	0.649948	4.47e-06	8.24567	Spirochaetes	0.350052	4	Aerobic	HA	Mesophilic	P
Leptospira_borgpetersenii_serovar_Hardjo-bovis_JB197_NC_008511.fna	0.299762	0.595719	5e-06	19.8012	Spirochaetes	0.404281	4	Aerobic	HA	Mesophilic	P
Leptospira_biflexa_serovar_Patoc__Patoc_1__Paris__NC_010843.fna	0.277655	0.607268	4.45e-06	12.1977	Spirochaetes	0.392732	3	Aerobic	Multiple	Mesophilic	NP
Leptospira_borgpetersenii_serovar_Hardjo-bovis_L550_NC_008509.fna	0.317336	0.598366	4.93e-06	17.7012	Spirochaetes	0.401634	4	Aerobic	HA	Mesophilic	P
Leptospira_biflexa_serovar_Patoc__Patoc_1__Ames__NC_010845.fna	0.277995	0.607266	4.45e-06	12.1567	Spirochaetes	0.392734	3	Aerobic	Multiple	Mesophilic	NP
Treponema_denticola_ATCC_35405_NC_002967.fna	2.8432	0.621262	4.15e-06	14.5345	Spirochaetes	0.378738	3	Anaerobic	HA	Mesophilic	P
Leptospira_interrogans_serovar_Copenhageni_NC_005824.fna	0.350181	0.650189	4.69e-06	8.5337	Spirochaetes	0.349811	4	Aerobic	HA	Mesophilic	P
Leptospira_borgpetersenii_serovar_Hardjo-bovis_L550_NC_008508.fna	3.61445	0.597651	5.08e-06	15.6024	Spirochaetes	0.402349	4	Aerobic	HA	Mesophilic	P
Thermotoga_RQ2_NC_010483.fna	1.87769	0.538223	4.43e-06	22.2166	Thermotogae	0.461777	4	Anaerobic	Specialized	Thermophilic	NP
Fervidobacterium_nodosum_Rt17-B1_NC_009718.fna	1.94894	0.650107	1.99e-06	3.83127	Thermotogae	0.349893	3	Anaerobic	Specialized	Thermophilic	NP
Petrotoga_mobilis_SJ95_NC_010003.fna	2.16955	0.658768	2.57e-06	5.26266	Thermotogae	0.341232	3	Anaerobic	Specialized	Thermophilic	NP
Thermosipho_melanesiensis_BI429_NC_009616.fna	1.91524	0.686001	3.29e-06	4.94164	Thermotogae	0.313999	3	Anaerobic	Specialized	Thermophilic	NP
Thermotoga_lettingae_TMO_NC_009828.fna	2.13534	0.61303	2.85e-06	8.08628	Thermotogae	0.38697	3	Anaerobic	Specialized	Thermophilic	NP
Thermotoga_maritima_NC_000853.fna	1.86072	0.537523	4.46e-06	27.7383	Thermotogae	0.462477	4	Anaerobic	Specialized	Thermophilic	NP
Thermotoga_petrophila_RKU-1_NC_009486.fna	1.82351	0.538988	4.45e-06	24.938	Thermotogae	0.461012	4	Anaerobic	Specialized	Thermophilic	NP
